# Supplementary material for: Assembly and evolutionary analysis of the complete mitochondrial genome of Trichosanthes kirilowii, a traditional Chinese medicinal plant
Source: PeerJ. 2024 Jul 18;12:e17747. doi: 10.7717/peerj.17747 (PMC11260417; doi:10.7717/peerj.17747)
Supplement: Supplemental Information 11 [file peerj-12-17747-s011.fasta]

>contig1
GCTTCTTTCTTCAAATATCCTATAAAAAAAGTTGGGGCTTCAAAGCTTTTTGTTTAGGGGTGCGCAGGTTTGGAACCCTATACAAGGGGCTTTTCCTTTCAAATGACAACAGCCTCTTCCTGCTGCGAGGGCGTTGCACGAAACCAAACCGCTCCCCCGCCCGATCAAGTACCTGTTGCTTTGCTGGTAGGCCCACTTAGGTTAGGGGGCATTGTCCCTCAGTTCTTACCAACCTCCGGTGTGTAATCGACATGTTGCTAGCTTCAACTCGGTGGAATAAGAATCATTGATTCCCTCTGCTGTCTATTTCTTATTCATTCAGAGCGTTCGGCCGGTGCGTGCTCCTTTCTCAAACCAGAACAACTCTGAACGTTAGGGAAGATAAGGGAAGACCACCTGAGCGAACCGACCGAAGGGACTTGACTTATTCGAACCGAACGATAGCGGCTTCAAACTCAGCCTATCACGAGTAGCGTCGCTGCTTGATCGGCGGGGAGGAGCATCTCAAAGTATGGGGCAAAGGATCAAGCGCTTTGACTTTGTCTCCCGGGATCCACCACAGGTTGGGTTTGAGAGCCGTGTGATGGGTGACTATCCAGCACGGTTCGGAGAGCACTTTGAGTCTGCGTTGGTGAATAGAAGCCCCCCCTATCAAGCAAGAAAGAAGCGGCTCTTCCCACGGCGGAGTCGCCATTGACTCTATTTATTATTATGGTAAATCACTGTATCAAGATGTCAATCTGAGATCTTATTTCGGTTCGATACGTCCACCTACGAGACTCACCTTTGGCTTTCGTCTCGGTAGGTGTATTATTTTACATTTTCCCAAAAGAACATTCATTCATTTCTTTCTTCCTCGTCGACCACGACGACTGAAACGACGCGAAAAATCCAAACCCGGAAAGGAGAAGGGCCGGTGGTGGGCATTTGGGAAAGTCGGGCCAATCGGGTGTCTTCATTCAAGCGACGATACAGAAGAAGAACGAAACGAAGTGAGAGGCCGGGAGGCAGAGAAAAGAGTCGAGTCGATCAGGCTCGACGACCGGGAAAAGCAAAACGAAATTAGGATTTGGCCGAAAAAGAAGCAACGCTATGGATACCATGACCGATCACCATCGATAAAGAAGAATCTTTCTAAATCACTTCGCGTCAGCGGGGCCTTCAAGCATCCGAAATATGCCGGAGTTGTAAATGACATAGCGTTCCTGATAGAAAATGACGACTCCTTCAGAAAAACGAAGTTATTCAAGTTCTTTTTCCCAAAGAAGTCCCGCTCCGACGGCCCGACGAGTCATCTACTTAAAAGAACCCTCCCTGCAGTGCGCCCCTCCTTGAATTATTCGGTCATGCAATACTTATTGAATACAAAGAACAAAATGCATTTCGACCCCGTCGTAGTTCTCAATCATTTCGTGGCACCGGGCGTGGCTGAACCATCTACGATGGGGGGAGCGAATACACAGGGAAGAAGCTTAGATAAGAGAATACGTTCTCGCATCGCTTTTTTTGTAGAAAGCTCGACCAGCGAGAAAAAGTGTTTGGCCGAAGCCAAAAAGAGGTTGACCCACTTCATTCGCCAAGCGAATGATCTTCGTTTCGCGGGAACAACAAAAACAACCATCTCGCTCTTTCCTTTCTTCGGTGCTACCTTTTTCTTTCCAAGGGATGGGGTTGGGATGTATAAAAACCTTTTTTTTGAGGATACCCGGGAACAACTCCTAGGTCAATTAAGGATCAAATGTTGGAACCTCATGGGTAAGGATAAGGTAATCGAATTGATAGAGAAATTCATAGACCTAGGTGGGATAGGAGAATTGATAAAGGGAATAGAGATGATGATAGAGATCATACTGAGAAACAGAAGAATTCCGTATGGGTACAGCTCTTATTTGAACGAAGTGCAAAAAATGCGATCTTTGTTGTCTAATAGAACAAAGACTAATACCTTAATTGAGTCAGTCAAGATCAAATCTGTTTATCAAAGTGCTTCTCCGATTGCTCAAGACATCTCTTTTCAACTGAGAAACAAAACAAGATCATTTCGTTCCATTTTTAGTAAAATAGTGAAGGATATTCCATTAGTAATGAAAAAAGGGGTTGAGGGGATCCGTATATGTTGTTCAGGTCGATCAGAAGGCGCGGAAATAGCTAGAACTGAATGCGGAAAGTATGGAAAAACATCTCGTAATGTATTTAACCAGAAAATAGATTATGCTCCTGCGGAAGTATCTACTCGTTATGGAATCTCAGGTGTCAAAGTGTGGATTTCATATAAAAAAAAAAAAAAGGGACGTGTTATATCCGAAACGTACGAAATATAGTAAATATCGTAAAGGCAGATGTAGTAGGGGTTGCAAACCGGACGGTACACAACTTGGTTTTGGAAGATATGGCACTAAAAGTTGTAGAGCTGGTCGTCTTTCATATCGAGCCATTGAAGCAGCGCGTCGGGCTATAATCGGACAATTCCATCGTGCTATGAGCGGACAATTCCGAAGAAATGGTAAAATATGGGTAAGAGTTCTCGCAGATCTCCCTATTACCGGGAAACCTACAGAAGTCAGAATGGGAAGAGGAAAAGGAAATCCTACGGGTTGGATTGCTCGTGTGTCCACGGGACAAATCCCATTTGAAATGGATGGTGTGAGTTTGTCAAATGCTCGACAAGCCGCTACATTAGCGGCGCATAAACCATGTTCGTCAACCAAGTTTGTTCAGTGGTCGTAACGTAATTAATTGGTTAGTGGGGATAAACCGGGCCGGGATTCAAAAGAATTGGGCGAAGTGTTTGTTCCCGAACGACGGAAGTGGAAAGACACTAAGGGAGAGGGATATACTCCTTTATTTTTTTAATCGCCGAAATTGTACGACGAACCTTTTTGTTCCAGGCGTACGACCCGGATACGTTAAGGTTTTTATCAGTAGGCTCGGTTTATAATTCTAAAGTGATAGTAGTCTTAATAAATAAGAAAGAGAAGAGCTAAGATTCCGGAAAGGAAGCTTTATGGGAAAAAGGAAGAAAAGTATGTATGTATCTGGGGGGTGGGGGTGAAAGGAATTTTCAGAATTTTGTTAGGTCTCAATGAGGGGAGACCGGGTCATGCGACGGATGCAAGCTAGACTTTGAAGCACAAAATCCAAGATTTCATAAAAGAAGGAAAAATCAACGTGGCGGATGAACAGGAAGCTCCTAAGAACCCCAACGAGAAAATGGGAGTTTTTTTTAAGAGCTTGCTCCCTAGTCACGCTCCGGTCTCAACATGCTGGGCCGAGGAAGTGTCCGATTTCCAACATCCCCTACCATCACTACAATTAATGCTATTAAGACTTTCTGGCTTTGTGAGGAAGATCCCTCCCACTGGATCATCATGACTCCTACGTTCCGACTTCCAAAGGCGATCCTAAGGGAAGAAGAATGAAAGGGATAAGGCTGCAAGAAGAACCTAGAGAGGAAGCTCCACCGAAAGAAGAAGAGGAAATAAGACTCGAGTTTCTGGAAATCTTTCAAGAGGGAGTTCCATAGCGAAAACGGAGAGAGGAAAATTAAGAAAAAGAGAAAAAAAAGAAGAAGATTGAATGGATTATCCCGAACCTGCCTACGCCGCCGTCGCCGGAACCATTTATGATGGCCGCGTCTAGGTGGATTGTGGTGCTACCATTCCTTTAGGATACCTTTCGGCTTCAGTCAAAACTCTTCCCCCTTCGTTTTTATCGATATTCAGGTTTGTACGGTAACTCCACTTTGAGTATGGAATTCACTTTGTTGGTTGAGTGGAGTTACGGTAGACAAATCTATAAAGGAAGGACAATCGATCGCACTTGGCGCAGAACCACTTAACGGTGGTTCTTTACTCCCTCAAGACTTGCTTCTGATTTTTGCTTTCATCCTTCATCCATCCCTTTTTATATCAATAGGGAGCTACGAGCAAGGCTGCTCTGCTCCAGAAAGACAAGAAACCAGCAGGTCCTTTTCCGCTTGATCGCTAACTCATGAGCAAAGCCGCCTTTTGCCGCCCCTCATGCAGCATATGAGCGGATCTTCACTAAAAGCCGGCTCTATTGGCGGATGGATAAGGCCCCTCACTCTGACATGAGAACAAAGAAAGCCGCACGAGATCCTTGTAGCTTTGCCTGCCGCCCTTCGGTGGTATAGTAGTCTCGATAGCAAAGCCGCCTTCGGCCCTTCGCTTAGTAAGCCCCTCTTCGAGCCTCTACGGAATTCCGCTCGCCCCAGTCCTTAGTAGCGTTGACAAAGGAGAACAGCCCCCCCTGTTGTTGATAGATAGAGAGCTTACCGCCCCGCCCTTTATAGTCGCGACTGTTGTCATGGAAAAAGAGTTTGTTTTCTGTCAAAGAAGCATGCTTAACACAGCCTATAGCGTAAAGGCATTCGATCCGCGTCTAAACTAAATTAAGGGTAAGGGCCCGTACTCTCTCTTCTGTAGATACGCTATCCCTTCCGGCTATGGTATGGGGGAAGGGAAGTGAGATCTACAGATTTTTTTGATATTTGATGAGCGGCCGTACTATGATCGCTCGGGCGACATGGCCCCACGCGCTACACACAAGAATGAATTGTTATGCGGTCGGTAAACTCTTTTTGCGGGCAGCCTATCAAACAAATCAGATCACGTATTTTTGAATATGTCGTTCCGTCATGTACATGTCTTCGGTCTTTCATTTTGATGTTCCTGCTCGTGCCCGGAGAGAGAATGGGCACGACTCCCCCTCTCCCCGTTCGACCGTCCAAAACATGCCGGCCGTTCGAAGTTCTGGGGTTGGGTCGGATAGGACCAGACCCAATCGACAGGATCTGTGGAATCCAATCGGATCTGATCGTAGCTTCGAGTTCAGGTGCCGTACCGCGGCCGGGCCGGAAAGGAAGGGGGCTGCGAACCTCCTGCCAAGAGGCCAAGGTTGCTTGCTAACTCTTAGCCACTTGTTAGAAGGAAGTGCAGCTTGATTGTCGGGCGGAATCAACAGGAAGGAAAAAATCAGGTAGATTATTCGATTCGATTTCCTCAGATTGGCTTGTTGTGATAGGGGATGTGATTGGAATTCGTCTTTTCTTTGTTTGTATCACCGAGACACCCGAAGGGCCGGCCATATGTACCTCGCCTCGGGAGACCCGGCCCATTCAAATCAAAATAGAATGAGCACCTACGACTAAGGGGAATGGAATGTCGACCACAGGGTGAGATGATCTTCTAATACGAGGACGAGTGACTGGTCAAGTCATGAAACTTTTTCATTTTGATCAACATGGCTGTACTGTAAGTGGACTGGATTTATGTGTTTAAACTGACTACGACCAAAGTAGTGGCTACTTCAACCAAAAAAAGGGCGACCCCTTTTCAAACCGAAAGAAGTACCTCACCTCACTTACGAAGAAGTAGTTGGAGCTGGGCTCCGAACTATGAGAGTTTGCTTTTCTTTCATTTTCTAAGAGCGGTCTGACCCCTTATTTGATCAGACCGCTCCTGGTCTTCGAACTAGTCATTAATGGTCGGCTTCATTGGTATCTTTTCGGTATGCGTTCCGAACACTTTCATTTTGAGCGTCTCATCTTCTGACGAGAAGCGAAACTCGAACATCTCGAGCAGATGGTCCAACTAAATAACTTTTTCTTTTTCATTACTTCCATGGTCGTGCCTCGTGGCACGGCAGCACCCGTACTATTGAAATGGTTTGTCAGTAGAGATGTTCCCACAGGTGCCCCTTCTTCCAATGGTACTATAATTCCTATTCCTATCTCTTTATTCCCTCTTTTGGTCTATCTACATTCCAGGAAATTCATACGCTCCATGGACGGAGCAAAAAGTGGAGTCTTGGTCAGAGCAAGCCGCCCTATTCTATTACCAGACATAATTGGGAGAAGCTCATCCGAAACTCGAGCTAGAAACGCCTCATTTCGTTTCGTTCCCGTTCTTCATTTCCTTCTTCTTGAATCCAAGGGAGACTTCTCATATTTTGAATCTTTCTGCGGTGTGCTCTGTTTACTATTCTTTCGTACTCTCTTCTCTTTACCACGCCATAGTTCAGCGAAGCGTGAGCGGGCGCGGAGAAGGAAAGGCCAAACACTCAGGCCTAACGGGAATGAGCAACGACGAAATGACAAGATGAGGTGCTCCGGGCACCCCCATTTAGAAAGAAGGGTCGAAGGTTTTGGGCCTGTAGCTTTCCCCGTCCGCCCTTCGTCGGGTGGTGCTTGTGTGTGGGGTGTGCTACCAGAAATCGGGCTTGAAGCTCTCGCCTTACCAACGAGCCGACAGCTGATGGCTGTTGGTCACGACTACTACCAAAAAGCTCCAATGAAGATGAATATTTCACATGGAGGAGTGTGCATCTTTATGTTGGGTGTTCTTCTGTCGTGCGACCTGGTGGCTTATGTGCGACCTGTGGCCCACGCCTCCTATTTGTTCAGGGCGGGCGGCGTGAACTCTGATTCGATCCGGGTATTCAATCCCGCCGCTGAGATGCTCAGTTGACTCCTTAACCTTGATAGGAAGATGGCTTATTCAATAATTCGTGCATAAGGGTAAGGAACTTTGGATGAACTAATGCGAATGGGTGTAAGCCTCGCTGCTCGGAAACACCCAGTGCTGACCACACTGAGAGACACGAAAGCGCAGGTAACGCCAGTTGGCGAAGTGGCGTTAAGCATCCCTAGCGGTACGAAAAGAGAGGTCGTGATGATATCATCTACGTCCGTACCGCTCCTCGTGGAGTAGATCCCGCATCCAACCAAGTCTTTGACCAGGGAACGGGAGAATTCCCACTACCGCTGGCAGGCCAGCCGGGCCGTGAGCGCGGTGGGAACGGGCTTCCCAAAAAGCCAGCCCGGGGCCGGAGTCAGCATAGAATGAAGGGGACGACCCTAATGTTGTGTTGGCAAAGCCAACTTCTTGGGTTGCGGGCGGAGAAGAGCGGACATGGGGACTCGGGTCAGGGCGCAGCGTAACTAAGAGAGCCATTCCATTTAGGGCGAGCCCGTGTGGTTATGGGGGCGGGCACGAGCGGTCTGGTGTCCGAGCCAATTGGTCAGACGACGACGACTTCACTTATTAGATTAGTATTAGCCGCCTATCCCGAAATCAAATGGGATAATAGAAAGAACGGGAAGCGCGGGAGCTATAGGATTGGTTTTTTTTTACATTACATAAGGTAGCTTGCTTCTTCACAAGCTTATCCCCGCCCCGACCGGCAGCTGCTGGGTTTCCCCATCTCTCCTAAACTTCCCCCGGTCTTCGGCCCGAGCTGTATGAGGCAGAAACTCGTCTCACGTACGGTTCGGAGGCCGAGCCCCACCCCAGCAGTAATGGTGCGGCTTAGGTCAACTAACACAAAGAAGATACAGTTCACTCAACGATTGCCTTTGGGTTCCGAACTCCATATGGGGAAGGAGCGTTGTTGTTTGCGAGGTCTCGATCATTTACATGGACCCACTTCTCATTCCATTTGTGGTAATTTTATGATCTATAAACCGTCCCTAACGAACGATCGGCTCATCTTTGAGCATGATAAATCACTTCGTGCCGACCAGTTGCCAATAAACTTTCCGGCCTCATATGAGAATGGAAAACTGGAGCATTTTCTGCATCAGTGGATGACGAATCGCGAACATAATAATTTCTGGTTGACCATGTTCCCAGAAAAAAGATACTTTCGAGAAACGACGAGCACGACTGAAGTAGCTATACATACAAATCCATTTACGGATCTATATGCTTCGATTGGAACTGGAAGTTCCAGAACGGGCGGCTGGTATACCACCATAATGAAACTGCCTTTTATTTTTTTTATTCGGATAGGATTTCTGTTGGCTTCGTTGGGAGGCTCGCGTAGTTTGTTACGTCAGCTCCAAAAGGATAAGTTGCGTTGGAATTGATAAAGTTCCGTGGAGTTCATAATTGCATAAAAGGAGGAGAAGTAGTGGCTGCGGCGCGTCAAGGCACTTCTTCGACGGTCCCCGTCCGCCCGGCCTGCCGGCCCGCTCTGAAGAATTCATGGGCCGGCGAGCCTCCAGGACAAGGGGGCGGGCACTACTAACCAAGCCAAGCCTAGTTCTCGCCGATAGGCGCTGGTAGCTTGCTTCCAAGCCTTGCCAACTATAATAAAGAGTTGTGGCCACGGCCCCAAGGAGCCTTAAGCACTTGTACAATGCTCAAGTCGACGGCTCTGGGCAACGAGTAGGATGGAGCCGTCGACTTTCGAAACTATTAGTCAAGCGTGCCATATATATTGAGGGAAGGGAAAAAGGGGTCTCTTTCCTCGCCCGATGGTAGAGGTCAATCCCCTATCACCTTCGGTGCCTCCTTGTGGTCCTTCTCTTTAGCTTTTCCTCGGCCTTTAGAGTTCGAGCTAGTTGATAGGCCACTTTCCACATCTGATGCATTGAGATTTCATCTTGGATTTCGAACCTCAAGCCCTATCAAGCAAGGGATTCTTCGTCGGATTCGTTCAAGCCATTGCGAATAAACAATTGGTAGAACTCCGCAACTTGTTAGGAGTAGGGGCTTTCTTGTACGCTTCTCTCCCCCCTATCCTAACAAGCGAAGTGAACCCTTTAGAACAAGCTTTGGGTCTAATCGGAGGGTCGAAATTTATCCCGCAACCTCGATCGCATCTTGTCTTGTCTCATGTACTTCCCTTTGCCTTTCCGCTGACGCCTTACTTGGACTTGATCCCACCAAATTGAGGCATGACCCGTGCTCAGGAATTTCATCTTCGCATACCTCGTCTCGTTCTTTCCAATCAAAGAACTTTTCCACGCTACTTTTTCAATCAAGAAAGTCCTCGGGATGCAATCGGCCATGGAAATTTTGAACGTCCACTTTGATCCCACGATCTCCTTTTTATTGAAGCCCTTCTCAATTAGAAATAAGGCCCACATTAAAAAAATCTCAATCGAAATTGGCTGGAACTTCTTCTTCATGAATAGTTCCTTGATCATGTGATCGGATCTAGTCGATCGGATTTGAATCGGAGGTCTTGAACTCGAGTTTGTGAAAGACTCTTGCCGCCCCTTTCATTTAAGCCCTTTTTTTTATTGCCCTAAAAAGAAGACCCGGCTTCTTCTTCTTTCTTTTACGAATCCGGCAAGCAAAAATCCTTTCTTCTCTTGAGTGATTGCTTGAGTTAAGCCTTCTTGACTCGTTTTGAGTCCCGATTTTCAGTCCTTGGATGATCTTTCGGGTCTTAGTACAATGGATTCCATAGGCGTTTCCCGTGCTCTTCCGAAAGAAGCATCTGGAAATGACTTGTCATGGGCTTATGCGATGAAGAATGATTTGCTCGGGAAAAAATTTTGTGCTTATGTGGATGGGTCGCTTCAATTTCCCAAGACTCGAGAAGGATATTTTCCTACAAAAGATGAAAAGTGCTTAGCTTCAAATGAGATGACTTGTGTACTTCCTTTGAGCCCCATATACACCGTCACCTCTTTTGCGACCGCTAAAGATATTTGGGAAACCATAAGTCATCTTGATTCTCAGGATGATTCTCCACCTTTCTATCAGTTGCAACATGAAGAACATGCCTTAGCTTATGGGTCAAATCAAGAAAGAAGTGTGCTATACTATTTATTACCGAAGGCTTAGGCTTCTATGGGACCAGCTGAACATGAGGGACTCCTTTCAAAGATAGGGGCACCGATCGATTCGAATTCTAAAGGCTCTTGTCGGGAAGAATTTCATCTAACATAGAATAGCCTTCTAGAGTATAGAGTCTAAAGGGGCTCTCTAAGTTTTTGATGGGCTTGAGGCCTGAGTTCGAGAATGTTAGATCCTCAATTCAACATCGAGTTACTCCACCAGACATTGAGAGAGCAGTTTCTGATGTGAGATCCGAGGAGACTCGACTTTACTAATAAAAAAAGGCTGGTGCAGGAGCGAAGCAGCTTGACCGAGTTGTAGAGGGGAAGGAGCAAAGCCACTTGACCGAGTTGACTCGGGGAAGGAGCAAAGCCACTTGACCGAGTTGACTCGGGGAAGGGGGTCGATCTTTATTTTATTACTCAGGGTGCTTCAGATCAGGTTCTTGCAGCTGAACATGCTTCGGGACATCGACCCTATGGTCAGAATCTGAAATCTGGAAGCTCTGCTGGTGCATCAAGCCAACAAGACATGTCCAAGATCATATGCCAGTAAGAAAACGAGGTATGTAAATACCTCTGCGGGTGGTGCTTTACCTGGAACAGCGTCTGAATCGACTGGCGATATCCCTGCTACTGATGATACCCCCCTGATGGATGCTGCAGGGTAAACAGGTTAATATAGATCTGCTATCTCGAGCCCTGTAACCTGGCTATGCTCTCTTTGCGTCTGCTACTAGATATGCTTCTGGCTTTGCCATTTCTATGAATTCTTATAGAATTTTTATTCAGTCACTATGCAAATTTGATTTGTTATGTTTATAAGGTCTCTTGATTGCGCTCGGGCTCCTGTCTCGGGGGAGCCCTGCGCTCCCTACGCTTACTAGAATATTCATTCTCCCCTATTAAAATAATAATTTATCGAGATAAAAAAAGAAAGCGAAGCCTTACGTGATAGGGGCGCTAACCAGACTGACAAACCAGAAAGCAAGGGTGGTCGTAGATCACAAGCTAACCGTACCAACAAGCCGATCAGCCCTCCGGTGCAAAACCAAACCTCAAAACCATAGATAAAGGTTAGACATTCGGAGAACGGTGAAGCTCGAAGTGCATATTTGAGAAGCGATCTTTGTGAGGTCCACTGTACTTTTGCTTTGACCCCGGAAGAGCGTGAGGCGATAGATAGGGTTTGGTCCTTCTTCTCGCTGGCTGAAAGGGAAAAAGGCTCGAGATATTAGAAAGCTGCCTCTGACTGACTCGTAGTAAGCCCAAGCTTCAGATCCATTCTGATCCTGGTTTTGCCTAGTTAGTCTTCTTATTCTGATGATGATGAATGAGCCATTGATTTGATCGAACTTGAATGAACATCATAGTACCCTTGTTGTTCGAGCTGATTCAAAAGCATTTGTGCAAGCGGCTTACGCTTCAAAAGTCAGAACGAAAACAGTGAAATATTAGCTTTCATTCTCCTTTGTTCGAGAAAGCCTGTGCCTAAAGCGGGGGCCTAGCCGCCGGGGGAAGTGTCTGCGGAGGCCCTGGTGGAATAATAGAATAATAGTAGTACTCCGATTGCCTAGCAGAGGCCCACCGTATTCTCAATTATAGTCAGAGGTCTCCTTACTCGCCTAACTACCTTTCCTTCTCTATTTCACCTCCAGTCCACAGAGATTCATTTCACCGATGCGAAGAAGTCCTCTCGAGACCGTTCTGTAAGTCACGCCCTCTGGTTGGTACGAAAGACGTTCGGAGGTGAATTCGACCTTTGATTGAATCTATTATCAGTGCTAGCAACCGTAGAACCAATGAAAGGCGCCAGTTGTTGCGCTCGTTCAGGTTCCTGCTCCAGAAAAGGTGGTTGTGTATTTCCCAAGCGGAAAGTCGTTGGTGGGCAAACCAAGGCCAGTGCCCTACGTGTCCGGTAACCTGAGGTCGGGCTAACTAATGAAAGTGCAACGCCCGGTTCAGCGATACATTCATCATATTTTCGAGGCGAAGTAAGGGTGAGCTCGACGGGAGTTGGAGACGCTATAGGAGTTCAAATAGTGTGATTCCGAGTAAAAGGGGTAAGAAATCGGGCTGCAAAGTTCGAAAATTCCAAAAATCGAGTGTTGCCAAAAGGTGTTGGTGTCCCTGCCCGAAAGCCGTCGACTCTAATACTCTAATAAGGGCGTGAGAAAGCGAGAAGTTATGATTCTTTCTCCGATCTTCTAGTTCCCACCATATTGTCATTTATATGCCGAGGATCGATCCAAAGGTGCTCACTCATTGAGCCCCGGTAAGGTAATCAGTCGGTGCCGGTGTCGGTGTTAGATGATCAATTAATTACGCACTGTTAGAGGGGATCGAAGGAGACGTTCTATTATGAAACTCCCTACCAGGTGGCATAAAAGGAGTCTAACGCCTACCCTTTGGCATAATAAGTAGTCTAATTACCGATACGAATACATTCGCTGATGCAATAGTTCTACGACATTCATGATCAGAATCGACTCCTGGACTGGCATTCAATTGAATCAACAACAGATGCATCCACGGAAGCCGTTGTGTTTCGGTTGTAGCTGTTAGTGCCGTGTTTGGCCTCGCCGTTTTCGAGTAATAATCTGACGCCAGCTAGGTTCAGGATGAGTTAGAATCGTCACTTACTGTTTATGATTCCCATTCTTTTGGCCTCCTCTATTTGTATAAAGAATTTGTGGAGTTTCGTTTCATCTTCTTCACCCGGTATTAGATTAGTGTCTTCAAACTCCCCGTCTCGTCTCGCCGAGAGGCTTGTTGTGGTCCTTATTGACCTTACTTCCGCTACCTGACCGTCAAGCATGGAACCCTACGGAAGGGTGAGCCTGTCCCCTAACAACCCTTATCTCTCTTCTTACTTATGCGTTGGTGCATTCACTGAAGCAGCCGAAGAAAGAGGATAAGAATAAGGCGCATCCCCATCTGCAGCATCTAAATATGCTGTTTCATCCGCTGAGACAAAAGCATATGAATCAACTGTTTCAAATGAAGAAGAACCACTAAAAAAGAAAAAGAAAAGACGTCCATTTATATTCAAGGGAGTGCGGTGAATAAGGCGGCTTCAGCCTGAAGAATCTTATTCTTTCAAATATACAGAAGTCGTCGATGACTAAAAGGCAAGTCCGACGGCAAGGGGTCTTGTCTGATATAGAACCAGAACAAGGGCGGAGGGAGTTGTTTTCCAGTAGCTGGAACTTTCTTTCCTGGTTGATTGGTCTATAAACCCGGGTGGCACTTTCCGCGGTTTTGTGCTTTTTTCTTTCTAAGAAATGAGAATTTTTGCAGCGGTAAAAAGAAAGGTGTGTGCCGCTGTTTTCTTTCCTCTATTTTCCACTTTGCAGGTCAGAACTATCGGCAGACGAAAGAGAACTTATTTAGACGAAAAGTGTGCCGGTGCCATTACCCCAAAAAACCCTACATTAGCTGTTCGGGTGGAATCAGACATAAACCAAGTCCAAGAAGACCGAGGAGGCCTTGGGGAGAAGGTAGCGCACTAATTCGATTCTCCTTTCCTGCTACTAGGGAAGCGCGTGCTACTGCTACTACTTTTGCACCTGCTTCTCCTATTATAGTGGAATGAACTCCTACGCCTGGAACTCCTCTTTACCGCATTTCTTCCTCTTCTGCAAGAGTCATGTTCACTGCTCCTGCACCTCTAACTTCAACAGGAACTTCCGCATCTCTATTCGCATCTTCCTCATATGTAGTCTCTACGCTTGAAAAAAAAAGGCTTTTTGATCGCATCTGAAACGACTACAAGTGCGTGCATTTCCCTATCAATGCCCTTGAACTAACCTCAAAGGTTAGGCACGAAGGGCATTCTGAGGATGTATTTCATCAGCCAGGCACCCAACTATTGATTTGTTGAAAACAGCTCCTTCGTCTACCGCACCCATTTGTATTGCTACAATCATGCTGACCGATATGCAACTGACTGAACAGGACATATGGCCGGGCAGGACGGCTTTGCTTAAGACCGGAATGCTACCCCCGCTCGAACTCAAGAACGAAACTCAAGTCATTGCTCATTCCCGCTCATGCTTGCTATAACAATTCCTTACGAGAGGCTACTAGACTTGTCTAAAAGAAGAAAAGATGCACGAGCCATTTATATACGCTATTTTAATCTCGTGATTTGAATTGAAGGCCTATCCCCTGCCTATGCGCTTGCCTTTACTACCTGCCCTTACCTGCCTGCCTTGAACTACTGCACTTGCGCATACCTTTTCTTGCTCGAGACAGAAGATAGCTTGAACTGGCATTGTAAAGATATATAGCCAATAGAAAGAAGTATTCCCAAGCTGGAGAGGAGAGAAATGGAATTTCAAGGCTTTCTACCAATGACCGGAGACCTGAAAGGGGAATCGAGAGATAAGCCTTGAGCGGTCAGACCAATTACGATCGATTCGCTAAACATTCGACGATTCGAGATGAGCTGCTAAAAGAAGGAAGGGCGATAGAGAGAGGTGGAAGGAAGACAGCCTCTCATGCATTACCAGAAGGAGACAGCGCGGAGAGCGTTAAGACCTAGAACTTCAGAACGTCAGTCAGTGATTGCGCCATAACAGAGTGCGTCAGGGCGGGAGAGATATTAATTAATGAAATTCATAGGGATTGCGATTGCACTTACGCTTGCTGCCAGCCTTGAACGTCGAAGTGGATCTCCTATCTATATTCGACAGCTTGAAGAGGGCTGATGGCTGATTGCTAAAGAGAAATTTTCATTGAAAGCGATTCCTTCGCTCAAGAACTAGACTCAAGCGATTGTGCCTACCAGTCAAGACAGGAAGGTGGGACGCTATCCCGCCTCTTGACCGAAGCGCCAACCCACCTCACACTCCCCCCTTCTCTAATGCGCATATTGAGACTGAGCTTGCTTGCATCTGATCTAAGCCTATCGCCCGCCTGCCTCCAACTTTCTATTGCGCCTGCCGTTAACTCCTGTTTACCTTCCTTTCGTCTCGTGCCTGACTCTGAAGTAATAGCTTAGATTAAAGTACGATTAAAGGGAGGAGATATCTTGAATCAAAGTCAATCGCAATTTTTTATTGAATGAAAAGAAGATTGCGCCAATGAAAGATCTCGAAGAGCGGGATGACAGAGCTCAACAAAGGAAGGAGCTTGCAAAACGTTGCAAGGGATGCCATGTTGCAAGAAAGAAAAGGGCTGGGCCAGCAAGTCAGAATCCTACCAAGACCTTCGAGATTCAGAGCGCCAGAGCGTTAAGCGGCAGCCATTAAGTGGAGAATTTCCATCCATTTGCTGTCTCGTTCGCTACCTCAGGTCATAATTACGCAATTGGCCCAGTTGGAGTTCTGTTCGGACTATAGCCAACTTATCTCATATTGGGGAGAAGCGCCCTCGATCAAACTCAGAATTTCATAAGAGAAGAAAGATCGTTGCGTAGAAAAGAAAGGTAGCTTGCTTACTTAGTGCTTGTGCTAAGGAGAAAGAGTTTCGATTCGAGGCGGATCCCTTTTTTGTTTGCCTTTACGAGTTGAGTAAACAAATCGAAAAGCTTGATCGTTAGTTTATTTAAGGTTCTCACACTAACATGACAAAGCGTGCGTTCACGTCGACGAATCTCGGTTTTTTATGTAGTTGCAATAAGTTTGCTTTTTTTCGTCGAGATTGGGTTGGTGTTCCGTGTACCGTCAGTACAAGATCGAAAAGAATGCATTGGATGGATGCCCGGGCATTGAGAAGGAAGGACGCTTTCAGAGGCGAAAGGCCATGGGGAGATACCGTCTGTGATCCATGGATCTCCGATCGGGAAACCGTATCCAAGCTCCGTGGCTAGTCTGCGCTCTTTGGACTTTTCAAACTTAGCGAACTGAAACATCTGAGTAGCTAAAGGAAGGGAAATCAACCGAGACCCCGTTAGTAGCGGCGAGCGAGAGCGGATTGGGGGTTTGAAGAAAAACAAACACGAAGCTTCGTTCCTCAGCAAAGTGTTCACTTCTTTTTCGCCAGGTTTCATTCGATTTGTTGTGGATTGGATGATGGAAAAACCAGCAAGCCGCTTTACCGAGTTTACGAGGTAAAGGGCGCAGTGAACTGTAATTGTGAAAAGGTTGGAAGATCTGGCCAAAGAAGGTGATAGCCCTGTAGATTCGTTCCCATGGTTCGATCCTTCCCAGTAAAACGCGGCGTGTTCGAATTCTGATCGCTTTTACGCGAGAAAGGGGGACCACCCTCTAAGCCTAAGTATTCCTCAATGACCGATAGCGTACAAGTACCGTGAGGGAAAGGTGAAAAGAACCCTATTTAGGGAGTGCAATAGAGAACCTGAGATCCGATGCGAACAATCAGTCGAAGGAGCGGCAAGCCTTTACTTGAGATTCTCTTAGTAAAGCGCACTCACTCTAACGGCGTACCTTTTGCATGATGGGTCAGCGAGAAAATGGGAACAGCGGCTTAAGCCATTAGGTGTAGGCGCTTTCCAGAGGTGGAATCTTCGAGTTCTTCCTATTTGACCCGAAACCGATCGATCTAGCCATGAGCAGGTTGAAGAGAGCTCTAACAGGCCTTGGAGGACCGAACCCACGTATGTGGCAAAATACGGGGATGACTTGTGGCTAGGGGTGAAAGGCCAACCAAGATCGGATATAGCTGGTTTTCCGCGAAATCTATTTCAGTAGAGCGTATGATGTCGATGGCCCGAGGTAGAGCACTCAATGGGCTAGGGTGGCCCCATTTCGCCTTACCAACCCCAGGGAAACTCCGAATACAGGCCTAGATCGTTTGTACAGACAGACTTTTGGGGTGCTAAGATCCAAAGTCGAGAGGGAAACAGCCCAGATCGTACGCTAAGGTCCCTAAGCAATCACTTAGTGGAAAAGGAAGTGATCGAGCGATGACAACCAGGAGGTGGGCTTGGAAGCAGCCATCCTTTGAAGAAAGCGTAATAGCTCACTGGTCTAGCTCCATGGCACCGAAAATGTATCAGGGCTCAAGTGATTCACCGAAGCGACGAGACCTTGAAAGCAGCTTTTTCAAGTGTCAGTAGCGGGACGTTCTGTCAATCGGGGAAGGTTTTTGGTGACAACACCTGGAGATATCAGAAGTGAGAATGCTGACATGAGTAACGAGAAATCCTGTGAAAAACACGATCGCCTGCCAGTGGAAGGCTTTCTGCGTTCAGTCAATCTACGCAGAGTGAATCGGTCCCTAAGGAACCCCCGAAAGGGCTGCCGTCCGATGGGTACACGAAAGTGACGAAGTTGCTTTGACTACAGAACCATGCCTGTCTGTTGGAGCGAATAGGATGATCGGGCCGAGGGCAGCCCCCTCTTCCCCTCACTCTCCTTTCCCTAATATGAACCTTGAGTCATCAAAGCCTTTCTGACTCGGCCTGGTCCGGTCGCCCTACGCGACTGGCGCGGCCGAAAGGCGAAACTCTCGTCGTAGTTTGGCGACCTAAGGGGCGGACACCTTTTTTTGTTATCTAAAGGCGAAGACTCTGAAGTGGGCGAACACTCGGCCCAGCGGGCGAACATGGCGGGCTCCGGCTCCGCGCACCTGCTGACACCTTTCGAAGCACTTTCGAGTGTGCGCTTTAGTTTTCGAATGTGTCGTTCAGCCTCACGAGTCTACAAGCCTTTCTCATTCCAGTGCTCGCCTTTTAGTAGGGGCCTTTAGTCTTTTGATTAGAGTAGGGGTCTCGAGAGAGCAGAGCGTACCGCCCTGCCATAGTCGCGAGTCTGTTTATAGTCGCGACAGTTGTCATAGTTAACAAGGTTGAAACTTCCAGGAAAAAACTTCGAATTGGGAGGGCGATCCTCCCGGTGAACTGACCGTACCCCAAACCGACACAGGTGAACAAGTAGAGTATACTAGGGCGCTTGAGAGAACCATGTCGAAGGAACTCGGCAAAATGACCCCGTAACTTCGGGAGAAGGGGTGCTCTCCTATCTTTTGATTAGGAAAGCGGCACATACCAGGGGGTAGCGACTGTTTATTAAAAACACAGGACTCTGCTAAGTGGTAACACGATGTATAGAGTCTGACACCTGCCCGGTGCTGGAAGGTCGGAAGGAGAAGTGTTATAAGCTTTGAATGGAAGCCCCGGTAAACGGCGGCAGTAACTCTAACTGTCCTAAGGTAGCGAAATTCCTTGTCGCATAAGTAGCGACCTGCACGAATGGTGTAACGACTGCCCCGCTGTCTCCGACATGGACCCGGTGAAATTGAATTCTCCGTGAAGATGCGGAGTACCAACGGCTAGACGGTAAGACCCCGTGCACCTTAACTATAGCTTCGCAGTGACAACCTTGATCGAATGTGTAGGATAGGTGGGAGGTGGTGACACACAACGACCAATCCTGAAAGACCACTCTTTCGTCTAAGGATGCCTAACCGCCGCACCGAGTTTTCGGGGGGGGGCGGGACACTGCAAGGTGGGTAGTTTATCTGGGGCGGATGCCTCCTAAAGAGTAACGGAGGTGTGCGAAGGTAGGCTCAAGCTAAGATTCAGCTCGTGAGCGTAATGGTATAAGCCTGCCTGACTGTGAGACCGACTGGTCGAACAGAGACGAAAGTCGGCCATAGTGATCCGGGAGTTCCGTGTGGAAGGGCTCTCGCTCAACGGATCAAAGGTACGCCGGGGATAACAGGCTGATGACTCCCAAGAGCTCTTATCGACGGAGTCGTTTGGCACCTCGATGTCGACTCATCACATCCTGGGGTTGAAGAAGGTCCCAAGGGTTCGGTTGTTCGCCGATTCAAGTGGTACGTGAGTTGGGTTTAGAACGTCGTGAGACAGTTCGGTTCCTATCTACCGTTGGTGTTAAAGGGAGAACTGCGAGGAGCCAACCCTAGTACGAGAGGACTGGGTTGGGCCAACCTATGGTGTACCGGTTGTTATGCCAATAGCAGCGCCGGGCAGCTAAGTTGGTATGGAAGAACCGCTGCGCCGCGGGAAATCCTTCTCTATACAAGTTCTCGGACGAGGTTTTTGAACAGAACTTCGATAGGCGAGAGGTGTAAGCACCGCGAGGTGTGAAGCGATCTCGTACTAAACGAAACGACTTTAACTTTCCATAACCAAAATGAAAGAAAGTAAACCTATTCCTGCAATTGCGGTCAGTCTCGCTACCTCTTTAGTTGCCGCCCCCTACTTGCTCATTCGGAAATGACTACCACAAGAAAGTCGCTCCTATCTCTAAGGGGGCTTATGCACTCCACGACTTTCTTATGTTATGGGGTCTCGAAGACTGAATTTAGCTGCCAACCCTAGTAAGCAAGTGAAAAAGCCCTTTCTCCTTTCTCTAATAAGAAGGTCCGCTTTGAAGCTCCAACCTATACAAGGGGCCTTGGCCTAGCTTACTAAGCGCTGGTTCGAGACCGGCCAAGCAACCCCGGGGGTAGGAATAGTGAAAGAAAGATAAGGGGAAGAAGCGGGGTAGAGGAATTGGTCGACTCATCAGGCCCATGACCTGAAGACTGCAGGTTCGAATCCTGTCCCCGCCTAATCACTTGAGATGCATTTTTTGTATCGGTGGTACTTGACAAGGAGGGAATAATTTATTTCTTATTTCGACCTTTCTTTCCCTAGGAACAGGCAAATCAAAAATTGCACTTCGGAATTCTCAACTGTTAAAAGGTCAAAAATGGATAGGTGTCGTGGCATTCATTTCTCTTTTTAACCAGTACGCTGCTGGTGTATTTTTACACGAGATGTCATACATAGCTTTGATTGGGAAAGAGTACGGCGGATTTTTCACCTTTCAGTTTCTGTAGTGGTTTGTGTCGTAATTCTACTTGACTTTCTTTATTGAGATAATGGAAGCTTCTTGTGTCGGGCCGAAGAATGTGCGGGCTCGGAGGCTCAAAATCGAGCATCGGCTAGCAGGCCGACGGCACCGGCAGAGGCGGCTCCAGCTCATCGCAATCCTGCTGTGCAACCCCCCCAGGCGGAAATTTCCCAAGAAGATCTATGGACTGAGTTGGAACAACCTCTGATGCTCGACCACGAACGGCGGCTGGAACTTAAAGATCGACTCGATTTTCACTTCATTGGAAAAAATGATGAAGCAGCACTTGTGGACTTTAGGGATCTTATCGAAAAACAAATGAACGTAGAAAAAAAGAGGGAAATCGCTCTACGTCAAGATGGATATAGTCGGCAAAATATTTTGTCGAATCGAAACAAGGGGGTATATGTTTTACCCATACGGAGAGCAACTAAAAGAGGGTACCTTAGACACATATTAGAGACAAATCTATATTCGCCAAAGTGCTCCTTATACACGGATTCAAACAGCAATTCCAAATTTCGATCTCTTTCTTTAATGTTTGCTGCTTTTGAAATCTCGACAGAAGGGCAGCATTTTTTAAAGAAAGTGTTAGTTGGTATTTTCAAACCGGGCCACCGCCTTTTTTTTAAACATTTTTCGCCCTGGAATGAGGGATCTGTAATATGCCTATTCCGACGAAATGCTATTGATTTTAGGAGGAGGACGACAGATCACATTATTTTCTGCGTAAGAAAGAAATAGTCGAATGAAATGCAAATCGGGAGAAAAGAGTAACAATGAGAGACGGTGAGATACAATGTTAATGTTGTATTTGTCTGAGTTTACCAACCAGCAAGCAGCGTTCAGAACCAGCCAAGAAGAAAAAAAGAAAGTAAATGCTTACTACTATGCTAGAAGTTCAAGATTTTTTGACTCTGAAGAGGGAAGAAGAGAGTAATCTAAAAAAAAAGGATTTGATGGATAAGTTAGTCAAAATAATGGATTCTCTTTGGGAGACGGAGTCCATTTATAAGGAGCTAACGCCCCAAGGGACATTGCAAAAAATGAAAAGGGCACTCTTTCACTCTACCTTTCAGTTTTCCTCGATGTACCGCTCATGGATTCCCAAACCAAACAAACCTGGGGAGCTGCGAGCCATTACCCAGCCCAACAAGGCTGATACCATTGGTTTGGATGCGCTTTCTCAGTTATTGAATATTGTCTTTGAAGATCTTTTTTTGCCTCAATCCGACTGATAGGGTTTAGGAAAGGTCGAGGTCCTATTACTTTCTTCCTTGAAGTCCAGCGCTGGGGTCTGGTTGATAAACTCATTAAGTCAGATATTGTAAAGTGTTTTGATAACATAGATCATGGGCTCAACATCTCAGTTCTTCAATCTTATTTAGGTGAGGAGAACCGTGCCTTCCTTGATCTTATTTTAGTGTTCTTACGAACAGTAATAATCGACAAAACTGCTAAAAATTTTGCAAACTACACGAAAGGCATACCGCAAGGCTGCTCCCTCTCCCCCGTGCTAATGAACATCTTTTTGCACCAACTCGATATGCAAATAAATTCCTTTATGCAAATCGAAGAGGGCGTAGGCTACGTTCGGTATGCTGATGACATGATTTTTGCTATCAAAAGGGGAGGAAATTCTGAGGCAGTATATTACAGGGTTAAACAGCTCCTCAAAAAGACCCTGGAAAACCTAAAACAGGCCGAAACCTCTATAGAACTAATCCGAGGAAGACCCCGCAAAATCCTAGTTTTAGGTCTGGTCGCATCAATCAGCTCGCTTGGGATCATGTCTTCTTAGGGCTCCCCTGAAACGCTGGAAGAAGAAATTCACTGTCGAACCCTTAAAGCAACAAGCGAGAATGGACAAGAAAAAGAACCTTTCCACTTTCCTACTAACGCTTTTCTCTTTAATCAAAATCCATCCGTGTAGCCTTTGCTTTCTGTTGTTCTTATCAGTACAGTGAACAAGAAATCATCAGCGATTTTCAGAACCTTACCCGGGTTAGAGTAAACGAGTTTTTTAAAGCCTATAGACATAAGATTCTCAACAAGAAAGGAGCGAAGCAGCTTGACCGAGTGAAAGAGGGGAAGGAGCGAAGCTGCTTGACCGAGTTGACTCGGGGAAGGAAAATCGCTTTTTATTTGAATCAGCTTCCCTATATAGTGAAGACCTATAAAAAGAAAATGCGGCAGGCAAAAGGGACTTTTATTTTTGCAACAACAGGAGGAAAAGTCAAAAAGTCAAAAGAATAGCCGTATATAAGAGAATGTGCTTTATGTTTCCTGTTGACGGATTCCTTACCTCTATTTTCTTTCTCCAATGCCAATCACAGAACTAACTGGAATGGAATTCCTACATCCTGGTAAGTATTCTTCTTTTTTTTTTTTTTCGTTAGTGAAACTATAGCCAAAGGGAATGGATGTAGTTGAGTTGGAGTTTTTTCCTTTTCAGTCTGACAGTATCGAGATTTCATTGCCGCGATTCCGGCTACCTGTCCTTGTGGGAATCTCAAGTCGTCTCTCTGAGCCGGATCGAATCTTTCCTAGCCTCTTCCTGTTATCCCCTGCTCGTTTTCGGGTTGGGTTCAGGGCCCAGGCACCTTTCTCCTCTCCTCCTTACCCGTTTGTTGTTCTTTTCGAATTTGGTTTTGCTTTGTTGGGGTCTTATTTAGGCTGTAACTTTAAAGAAGACGATCTAATACGGGAAGTTGATGTTGATGTTGTTGGGTGCCCTTCGAGGTTCCCTCTCCGGTCCGACCTCGATTCTATCGAATCGCGGTCTCACTCCCCCTCCGATTTTCTCGGGGCCCGCAACGAGGACTCGTTGCGCGATTTCTTTGTTTACATTCCCCGGAAAAGAGGAAGTGTTGAATGGTTTTATCCACCCTGAGGCCCATCCTCCCCTCGTTGGTTGACTGGACATCCTCAGTATCCCCCTCATTCTCACTCTAATAGAAAGGCCGGGAATGACCAGAGGTGTATGGACGTTTACTCTGTCTACCTTTTTAACCGAAGGCATACATTGAGTTGGAACCGTTTTATCTAATTGGCACTAGTATGCGCGGCAAGTACTTCTGCCTCATCCTGTTCCTGAACGGGAGGTACGCTTGGCCCCTTGTTACATTGCCTTTTTCTATCCTTATGGTCTGAGACATCAAGCCGCATCGCCCTGTTTCTCTTTGATAAAAGGGAGAAAAGGTCTGCTTTAATGCACCTAGGGCGTCTAAGTGCCCCTTTTTTTGAGGGGAGCCGGTCCGTGTGGTAGAGGGCGAACAAAGGATAGCGTGCTTGTGTTGGAAGCGAGCAAGCGGGTGAACGAATCACCAACCAAACGGGACACTTGGTAACTAGGAGTGTCTCTTCATCTTCATAGCTGGGATGCTTCGAGCTTCTGGGCCTCGCGCAATGGAATCTCGTGACCCGAGTGTAGGGCGAATCCGCTACCACGTCCCGGCAAAATCTTACCCGATTCTTGCCACTCTCGCACAAACCTTAGTTTGTTTCTTACCTAACCGGTGGCGTACGAGAGGGGGGAGCCTAAATACCGTGCGCCCATACTGGTGCGGACCGTTCTTGCCTTTGGTAATATCTGGTTGCCGGTCTGCTTCACATGGGTCCCCCTTTTTTTTTCATACTTCTGTTATTCGACTTTTGCCGGAGAAAGATATTATGACCTTAGTGATGCTTGCGGTGAGTATAATAATAAATACTCGTGATGAGTCCCCCTTAACTACACTATGCCTTTCTGTTTCCGTTTTGTTTAGTGTCATTTTGTTGTTTGCTCTCTCACGCTAATACTTAATAGTTTTTCCCGCTGTTATCCACTCCTATAAAATGCTAAACAAGCCGGGCCATCCTCTTTATCCTCATTGGACTCAAGGACATCGATAAGCTAAACCAATTAGGCAGTAGATTCGATCGAGACTACATACGCCTAGCTACCTTCCTTAAAGAGAAAGAATCCCTTATTTATATATTACAAAAAACATCGAGAAACATATTATGAGCACCAAGTTGATGCTGCATATCGCACGCTTGTTATATTTTTTTATATAGTTCTAACACTAAGTGCCTATCAATTAGTTCCAAGAAAGCGTGCGTTCACGTCGACGAATCTCGGGTTTTGATGTAGTTGCAATAAGTTTGCTTTTTTTCGTCGAGATTGGGTTGGTGTTCCGTGTACCGTCAGTACAAGATCGAAAAGAATGCATAGCATTCCAAGTGAGATGCCCAAGATAAAAGGAACGAGGGGAAGAATCGACGAGGAATCCATAACATCAAATCGTGAATAAAAAAGCGTGACGAGAATTCTCAACTCGAAATGCAGCGGGAAGAATTCGTCAACCTAACTTCGAACCAGGTTTCCTACATAGAACGAAGCCACGATTCAAGCCTTAAGCGAGAGACTCTGCATTCGCTGGACGGCCAGTATTGATGGGAGTGTAGGAAACCTCCTACAGGAACGGGGTCTCGAAATTCCCGATAACAGGACACTTCCGGAGATATCATCTTCGCTCATCGGGGAGGCCGGAAATGAAATAATGTTTCTTATCTCAACGATATAATTCGCGATCTGGGGGGGACCCCAGTCGACACGTCATGGTTTTTAAATGACGTGATCGACTTCATCCAAGTGGTTGGATGTTATAGTGTCTGTACCTTCAAAAATTTGATGGAAGTTTATGAAACGTGAAATCAAAGTGCTAAAGCACGAACCCCCATTACTGATGGACAAATCAGTTTGGATCGATAGATCGACTTTCAAGTTATAACATTTGAATTTCTCTGACATTCTACGTTCCCGAAACGGATCCTATCAAATATTTCACATTTTCTATGATCATCTCTATTTTAGGTATTCGGGGAATCCTCCTTAATAGACGAAATATTCCTATTATGTCAATGCCAATTGAATCAATGTTATTAGCAGTGAATTCGAACTTTTTGGTATTTTCCGTTTCTTCGGATGATATGATGGGTCAATCATTTGCTTCATTGGTTCCAACGGTGGCAGCTGCGGAATCCGCTATTGGGTTAGCCATTTTCGTTATTACTTTCCGAGTCCGAGGGACTATTGCTGTAGAATTTATTAATAGCATTCAAGGTTAAACATGACTCCTAGAGAATTACCAAAATACGAAGTTCTCTTCTCCTTTCGTTCTCTTCTTTCTTTTTGATTTGGACTTGGTTGGCAGGGTCAGGGCCTTTCTCGCTGGGCGAGCGCATCCGATTCGAAAGTCCTTTCCTAAACCACTTCCCGTTCAGTTGCTGAAATCTCGAGAAAAGCTTGATAAATGAGATGGAGTTCCACGAATATGCAGGCTAGAAAGATGCTATTTGCTGCTATTCTATCTATTTGTGCATTAAGTTCGAAGAAGATCTCAATCTATAATGAAGAAATGATAGTAGCTCGTTGTTTTATAGGCTTTATTATATTCAGTCGGAAGAGTTTAGGTAAGACTTTCAAAGCGACTCTCGACGGGAGAATCCAGGCTATTCAGGAAGAATCGCAGCAATTTCCCAATCCTAACGAAGTAGTTCCTCCGGAATCCAATGAACAACAACGATTACTTAGGATCAGTTTGCGAATTTGTGGCACCGTAGTCGAATCATTACCAATGGCGCGCTATGCGCCTAAGTGCGAAAAGACAGTGCAAGCTTTGTTATGCCGAAACCTAAATGTTAAGTCAGCAACACTTCCAAATGCCACTTCTTCCCGTCGCATCCGTCTTCAGGACGATCTAGTCACAGGTTTTCACTTCTCAGTGAGTGAAAGATTTGTCCCCGGGTGTACGTTGAAAGCTTCTATAGTCGAACTCATTCGAGAGGGCTTGGTGGTCTTAAGAATGGTTCGGGTGGGGGGTTCTCTTAAGAATAAAGAAGACAAATAGAATCTAATTCATGTTCATGCTAACAGAAGAGCGAATCCAATACCAAGACGACTTCTTTCTCAGGAAGTGCAGCAAGTACTTGAGTCATTTTTGGGTATCATGCCCCACGAGTGAGTTGCCAAGTGCCCCCTAGCCTAGAAGGGCAGTCTACCACAAGATCGAGTGGAAGCCTGGAGCCAAACCCCCTTGTTGGGGAGCCCCTGTTTGTTTGATTTATTCCAGAAAAAGCGGTAGCCTTGTGCATTGATTATCGGGCGCTCAACAAGGTAACCTAACCATCAAGAACAAGTATCCACTTTGATTGCGGACTTCTTCGCCCTAATCAATAAACGCGAGATACTTCGAGAAGTTGGATCTACGGTCGGGCAACTACCAAGTGCGTATCGCGGAAGGAGACGAGCCAAAGACGACCTGTGTGACAAGCAAGCAACCTTACTAATAAAGGGGCATTTGATTTGGTTATGCCTTTTGGACTCACCAATGCCCCTGCCACGTTCTGCACCCTCCACAATGAGCTATTCCACCCGTACTTAGACGACTGGTGATATACTTTGATCGTGGGCTATAGCTATTCGTTAAACGACCACGTTAGCCACCTCCGGACCGTAAGGTATTAAGGAAGAATCACCTCTATGTAAAGACGGAGATCCTATTCCTAGGGCATTGGATGAGCATCAGAGCCATCGAGGAGTGGCAAGCACCTACCAAGGTGAGTGAGCTAAGATCGTTTTTAGGGCTCGTGAACGATTACCGAAGATTCATGGTAAGTTACTCGAAGAGGGCTGCTCAACTCAAAAATCTCCTAAACTAAAGAAGGACGTACGGACCGATCATGGCATTTCACTGATCGGAAAAGTGTCAAAGAGCTTTTGAGGACAACAAGCAGGCAGTGATTGATGACTCCGTATTGCAGTTGCCAGATTACACTAAGCCATTTGAAGTACACACGGATGCGTCAGACTATGCCATAGGCGGTGTGCTAGTACAATAAGGTAACCCAGTAGCATATGAGAGCCGAAAGCTCAATGAGACCGAAAGGCGTGGTCCAAGAGAAGGAGATGACAGCAATAGTGCACTACTTGAGAACGTGGAGGCGGGTCGCGATTTCTGGTCAAGACGGATAATGTGGCGACGAGTGACTTCCTGACCCAGAAGAAACTCACGCCAAAACGGGGACGATGGCAAGCAAGACAAACTTGCCAAGTTTGATTGATATGGTGCGTCAGTCTGCCGCTTTGACGGACCAACCAGGTCGCGGATGCCTTAAGCTTAAGTAGGAAGACAGAGCTGGCGGCATTTAAGTGTGAGGCAGTGGCAGCCACCAGCAGGGTCACGAGTACCATACCGCATCGTATTCGAGATGGGCTTGAAAAAGGACCCGCGAGAAGCCTTTTGCACCAAGCTAAGGAATGAAAAACTCGGCTTGGATCAAGGATGGGCTCTTGGTCACAAAAGGGAATCCACTTTTTTTTGCTTTCAAAACCTTTCTTTTTTCGGTATGCCGCTCCGCGAGCAAGGAGTGCCACGCACGAGCGGAGCGAAAACAAAGCCAAAGCAGGGGGAATTCTTCGTTAAGGGAAATCCTTTGATTGTGTATTGAATATAGATGCATGTCTTTCTTGTTCCACTAGCTAGGACCAAATTCTCACATGTCTCTTTCGTTATTACAACCTTCTTTTTTGATGTCAAAGACCAGAAGCTATGCGCAAATTCTCATTGGATCTCGGTTGTTCTTAACAGCGATGGCTATTCATTTAAGTCTTCGGGTAGCACCACTAGATCTTCAACAAGGTGGAAATTCTCGTATTCTGTATGTACATGTTCCTGCGGCTCGGATGAGTATTCTTGTTTATATCGCTACGGCTATAAACACTTTCTTGTTCCTATTAACAAAACATCCCCTTTTTCTTCGCTCTTCCGGAACCGGTACAGAAATGGGTGCTTTTTTTACGTTGTTTACTTTAGTGACTGGGGGGTTTCGGGGAAGACCTATGTGGGGCACCTTTTGGGTGTGGGATGCTCGTTTAACCTCTGTATTCATCTCGTTCCTTATTTACCTGGGTGCACTGCGTTTTCAAAAGCTTCCTGTCGAACCGGCTTCTATTTCAATCCGTGTTGGACCGATCGATATACCAATAATCAAGTTTTCAGTCAACTGGTGGAATACATCGCATCAACCTGGGAGCATTAGCAGATCTGGTACATCAATACATGTTCCTATGCCCATTCCAATCTTGTCTAACTTTGCTAACTTCCCCTTCTCAACCCGTATCTTGTTCGTTTTGGAAACACGTCTTCCTATTCCATCTTTTCCCGAATCTCCTTTAACGGAAGAAATAGAAGCTTGAGAAGGAATACCAAAACCTAGTTCACTCGCTGAGTCTCTTTGCATCCATGGCTGAATGGTTAAAGCGCCCAACCTATACCGACCTAATAAAGGGGAAAATTCGTAGGTTCGATTCCTGCTGGATGCACTTGGAACGTTCAGTTCAATCGCTGCTCACGGAATTTATACATATTGATATTCATTTTCTTGCTTGCACCTACCAGAAGGAGGAGAGATCCTTAATTACTGATATCGAGAAAGCAAGGACGTTATGAGCATTCGCTAATGTCAGCCCTTGCTTGGTCCTAAGGGGAAGGTTCAAGCCTAAAACCGAGTTTCGGAAGGCATAGAAATAGGATTCCATTTTCATTTCCTAAACTAAAAAAGCATACACATAAGCACCCGAGGATGCCGAATCATCCACTGAGGAGTAAGATTTTTCTGTTTCATCCGAACCCACCGAAGCATCCAAACCAAAAGCTCCTGTTTCCCCCTAATCTTAAGAATCCGAAGCTTAAGCCAAATCTGAAGCTAGAATAGAGGGGAATAAATGATTCCTGTAGCCAAGCCAATGTGGGGTCTATAACTACAATAAGAATACCCGTGATCCGGGGCATGAAGCAGTTGAAGTTGATGATTTGTTTTCCAATTTTGCGTCTGTCTGTGTGAAAAGTATGTAGGATCCGATCCACCTTAAGCTATGGGGCCTGAGCCTGTTCCTAAAGCATAGGCTCTCGTACCAAATCCAACGTATAAAGAAGCCTAGGCCGACGCCAAATCTGCACCTGCAGAATATAAAAAATCTTCCAAATCATCAAATGAATAGTACGTAAAGAAAGGGCTTTTTGATCCCCGATCTGAGTCTCGTCTTTCGAAGGGTCTCGTTCCGTTCATATGCCGCTCATTTGTAGCAGGGTTTTTGTATGTTTTAGATAAGTAAGACAAGCGCTTCATTACGCGTGATTCTAATTCTAGCATATGCTCAGCTGCTCCTACTTTTCAAATGGTTGAGCTCGTGTCTTTAGGGTCAGCAGGCCGGGCCTGCGGTTCTAATGATTCCGTAGATACAGAAAGAGCTTAACTGATTGCTCGGCTTTCGATTTCTTTTTTCATAAAATCGATATTAAAACGTCAACTTTAGGCTTTGTGAATTAAGGAGGACTCATATGATTCTCCTTCCTCGACTTCGGTTCTGTCTCCTGGTTTTCAATAACCCAGAAACTTGCTTAGTCAGGTCTTCCTTTTATGTGAATTCGTAGAGTAGGCAGAGACCCAACTATACGATCGGAGTTTAAACACGTAAACCATGGGTCCCCCGAATATCCATCATCAGCCAACCCCCTTTCCTGGCTTTTGTTCTACTAGCAGTAAGCTCTGCTCCCTCCAGTTCGATTAATTCCGGATTTTGATACCTGACGACCATCCAAGGTTTCATGAGTGCTCCTATTCTGTTAGTTATGACTTTTCGTTTGACATTTTAGCTGAGCATTCGGGGCATAAGGGCCTGCGGTGATTATTAACATGCTTTTCCAGCCCATATCTTCCCACCTACGGCACATGAGCTTTCGAGAGCCCGGTCCGGATCTAAACGATTTTTTATGTATGTCTGATGTCTTTCAGCTCAGCGGGATCCAGAGAAAGACAGACCTACCTACCAGTTCTAAGTGGCAAGATCAATGAAAGAAAATAGGCTCAAGAGAAGAACCTGTTTTCTTCTTCTTTTATATCCCATCGTATACATCGTAATAGAACCCTTTTTTCAAATCAGAAAGTACCCTCTCGGTAGGCCTACACGTTTTAGGTTATCCGGAAGGAATGGAATGACTAATGTGATGTGAAACCTCCACAAAGAAAAAACTCCTTGGACTTCCTTATCCGTATGGCCGGCCAATCCGTGACAACCCCACAACAAAGAGTGAAATGCCAAGCCCTTTCTCTATTAAAGCAAAAAGTATGCGCTCAAAATACCTCCCCCAACCCACCTTGTTTGTGTACTGGAACAGCTACCACTTCCTTAGAACAGCACTAACTTACCGCTCTCTACTATAAGAAAATCCAATAGCTCCATAATCAAAAAACTGCTATGAATTACACACACGCAAGTAGTGGCTCGGCTAGAGGAAGAAGCCGGAGCCTATGCACTACCGAAGAATAGACCTGATAGAATCAATCGATTGCATAAGATATGCCAAAACCACTTACAGGTCTTTCCAAACGGAACAGCATAAAGAAAAAAAAAGAAGTCAAGTAGACTCTGAAAGAAAAGAGATAGTGAAACCCTCTCCCACCTTTTCTATCGAGACTTACAAGTAGGGCGAGTGTCCTACCTAATTCAATGATTAGAATAATGGAGAAGGGAGAGATCTTCAAAAAAACCTATACTCCCCCCTTATTTGAGATTTCCAAAAGGTGAGATTTCGCAACCTATCTTACTAATAAGAAAAAAGGGGGTGGGCCCCATAATAAGAGTGAGCGCTCACTCTTTTGGGGAGAACCGCATCGAGACAAAAGAAATGTTTCGGCCTGCAGGAGAGGCATCTTACTTTCCTACTGACTGAATCACTTGAATCAGTTGAAGGAGGTTTCTACAGGAAGAGTTGCGACTCCACGTCGGGGCGGGCGGGGGTTCATGACGAGTGGGCATGAACTGTAACCAAACAAACAAAAGTCAGCCAACCACGAATTCCTGAACCATAAAGGGAACCACCCTGTAAAGTAAAGAGCCTCGCCTAAAGGACCAGACCCGGAGCTGAGAACAAGATCGAAAGCGCAACTTCTCATTCGAAGCATGAAAGTGGTCAGGTCACAACAAGCCGGAAGAGAGAGGAGTGGCCTTCTCGAAGGTTGGGGGTTGCTCGAAATCTGTCAAATACGAGCCCTTCTTTCTATATTCAATCTACGGCCTACCTCGATACACCTGTGTCACAATGGCGGATCTTTTGAGTGAGGGAAGCCGGAGCATTGGTCAAGAGAGAGAAAGAAGAGGAACTATAGATCAAGAAAGTCACATTAGCTACACCAGACCAGATACACCTTTTTTTGTTATCCTATTTTTTGACTGACCGGATCGGTCACCCCTCAACCAACTAAGACATTTCTGAGCAGTTCCTCTCACCCCCCTATCACAACAAGGCAGAGCTAACCCAACATTCTACTGCTCTCTAAAAGGCCAGCCCATTCGACGAAGCAATCTTGGACCCTCTTGGCTGCGCTGTGCTTGGATGCACTTGTATTCCACACGCCAGCGATGAGATGAAAACCGCCCCCATTCAGTGGTTCCCGTGCCACCACAATGGCATGGCATCGAAAGAGTGACCGGAACCTGTCCCTGACCAGCTCGTGAGTAGCATCCCGGGTCGGCACAGCGTAGCGTCAAAAGCAGGTATTTTTTGATTGCCCCGCTGACCTTTTCTAGGCCTCCTTCCTGCGGAACTGGATTGTCGATATCGACCGAATTTGTACTAACTGAAGAAGACAAAAGCTCTTTTTTCTGCAACACTGCCTCTGTTTGAGAAGCCCTATCCATTGTGTTTCCTGCTGATCTTATTCAGACCCCAAGTGATTCCCTATTCAATTTGTCGATTTGATTCTTCAATATATGAAAATGGCAGCTTACTAGACAACGCAGAAGGTTTATTCTTTCCATAGATGCCCGATTCGTTTCCGATATGCGCTTCCCTTCCATCCGACTACACTGAACTCCTCCTAAAAAAGCGCGTAAGGGGCAACCAACCCTTTCCCCTTAGCCCTCTCACTCCCTAAGGAATGAAAGGCCACATCTAACTCTGTCCAAAAAACTGGAATACGAATGAGATCCACAATGCCATCATTGTATGGCCGATAGTAGTACATGGCTTGACTTGGCATCTTTCCTATCTTTCTCTTTCTCGAAGCAATTTGACCCCCCCCCTCCCCTATCCTGCCACTTATGACATTAAGAGCTCCAAGGCTTTCATACCGTTTTCACTGCCCGGATTATGCAACAGGTCGAGCAGCATACTGATATCATCTCGAGTTACTATATCCCCGGACCCTTTGAGCAAGACTTTGTGTTACGTCTAACCAGGTGTATCGCTCACGAGTAAGGGAATCCAAATACGACTCCAGAATGATAGAAGCCTTTAAGCGCAAAGTATCCGCGGAATCCATCGGATGCGCCTGTGGCAGGTCGACTTCAGCCAAAAAGTTCGGGATTTGTGGCTGGGTCGGGATGTGGTTCTTCAATTTCAATTGACTAATCTTAAATTTCATTCTCTTTGGCTTTTCCAGTATCTATAGAATGAGCACTGTGAACTATCTGCTTCAAAAAGATAGTTGGTTGAATGAAACGGAAACCTTCTTTCTTTTTTCCCATCTATCACAAGGGGGGCCTCAGGCTCAGGGACGAGTTCAGGAGCAATTAGATTAGATGACGATGTTGTTTCGTCATCCAATTTCGCTCGCTTGGAATCGGGCTCAAATTCAGGGCCCTCCTCCCTTTCTCGTTTCCTGAGTGAGGAAAATGAACCTCTACGGCAAATATATGATAAGGTAACACCCAAAAGGACAGTCACCGTGTAGAGAGCAACTGAAAGGGCTGTGTTTTCCTCCATGTTTATTTCCCATTTTGAGGATCGAAATTTCCTGCGCTGTGTCCGTGCCAATAGTGATATCCTAATTCGGCTACCTCTCCCACTCATCAAGGCAGAACATCAGAAGTGAAACTATTGCCAAGGGAGCCTATCAAACAAGGTACGCTTTGCCCCTGAACCTACAAAAGGATCAGTTACTGGAGTGTTGCGCTTCTCAGGGCCCTCTGAGTCAGAGCAACCCCGCCGGGGCGATCCAGTCACCCGGAGAAGAGTTGAGTTGTGCTTACTTACTTATTACGATTACGCAAGCTCACCTAAAGGCCTGAATAAGTCAGGTCAAGGGGTGGCACTCTTCTTCGGAAAGAGGAGTTGCTTGCCCGAGCTATCTTAAAGTAAAGCTCTCTAGGTTTCCCCTATCTATACAGATAGAATCGATCTTTTCATGGATAGCCTTAGATACATTCATTCCATTGATTCAGAGGGGCTGAAAAAGCTCGTCGATTCTTCCCTTCGTTCCTTTTATCTTGGACATCTCACTTGGAATGCTATGCATTCTTTTCGATCTTGTACTGACGCTGAATACCGACCCAATCTCGATGAAAAAAGCAAAAACGTGCGCAACTACATCAAAAACCTCTATTCCTGAAGTAAACTCTAGTCGCTCTCGCTCCGCTCATATACTATTCGAAACCGAGAAAACCATAAAAATCTTCAATGGTATACTCGTCTGCCTGATTTTGCAGAGCAAAGACCCCATTCATCCGAAGTAGTATTTTAGTATAGAACAGAGGCATTCTGAGCCGACTACTACGACTACATGCGCATCTAGTGCAGTGGCTTGGAAGCAAGCTACCTTGACCATCTTCCGAAGAAAAAAAGAATCGACTGATCAAACGCTGTAGGGGCGGACTGCTCTACATTCAGCCACGCCACTGTGACCCCCGAAGCGATCTTCTTCTAGTTGCGGGACGAAATCCGGCAGCCAATTGCTGGCTCTGAATAACCAGCCCTGCAATAAGTTCAATTCTTCCATAACATAACGGGGCGGGGTTGCGCGCGAGCCGAGTGACGTAGGTGCACAAGAGTACTTCGCGCCACAACCATCTCTTTTTTATAGGTTCTACGGACCGATGCCTGCTGCTTCATCTGGGAGAAAAGAATCATTGATATGCCGGTCATTAGAAGGAAGAACCGCCATAAAAAGATTCCTCGTGTATCATCTGTAGCAAAACTATGAACGGGAGCTAGCAATCCGGACCGTATTGAAAAGGTTCCTGAGACACAGCATGGAAAAGTCACAATATTAAGAAACGAGGTCCAAGAATGAAGAAGGGGTAAAATGACTGAATGAATACGAGCTGTGGCTAATACCCGAGGCATAAAAGAAGCATTTTCTACGGGATCCCGAAACCACCAGCCACCCCGACCTAATTCATGATGAGCCCACCAACTTCCTGGCAAGATGCCTACGGTTAAAAAGCACCGACATATCAAGATCCAAATTCGAATTGGTTCCTGGTCCTGGTCAGAGACCACTGTGTTCGCGCCGGCGGTCCAACAAAGAAGCGAAGTAGTGGTCTCTTTCTTTCCATTACGAACGACACGCTTCGCCTGCTCCCTCCCCGTGTCCACTAGCCCTCCTGTCCAGAGCGAAGAGAAGGCGAAAAAGCGCCGCCGAAGCAGCATGAGCAGGCTTCTATTGCTACGCAACAATAGAGCTGGATAGCATTTTGCGCCCACATGTTTGAATTTGAGGGTAAAAAGCTCGCTTGTTATACGGGATCCGACGCATCCAGCAGAGCGAAGCAGCGTTCCATTCTTTTCGGCGGCATCCTTCCGCATTGGCGGCGAGTGAAGTGCCACAATCCCATTCATCATTTTGGATCTACATAAGCCAAAACCCATAGCACTGGCGACGTCTCCGGCATAAATGCAAGGAGGATGTATAGCTGATATAGGATCTTGTGGAACAGGATTTGATTCTGCAAGCGGTTCGGTACGAACGAAGAAATTTCGAACAAAAGGATCGGAACTCGCTGATAGGAAAGGAGAGAAAAACAAAGCAATGCCAAGAGTTCCGTCAATCCGCTGTTCATCGATAGACGAAGCTCTCTCTTTATCATCTCGTGCCAGATGCAACAAAGGATGAGTCCTTTTTCCTTCTCGCGAACCACGGGAGCGCCGGGAGCCCAGAGGAGCAAAGCTCATTTTCCTTTCAGGGTAAAGCGGCGCATAAAAAAGGGCTGGCCCGTCAAAAGTCCGGTTCCTTCGCGAACGAAGTTCAGAATCAACAAGGGTTCGTAGAACGAAGGGAGTGCACAACTGGGGCGCAGCCCCACTTTTTTGTTCGTAACGAGGGAGATCTCGAATGGGGTTCTTCACGAAGTTCGAAAGAAAGGAATAAAAAAGAGTTTCTCTATGGCCTCCTCGTTTTGAGACATTATGGCTTTGGGGTCGACCCCGGTAACAAAGAAGGAATCCATAAAAACTTGGGATCCGACACCATGATAAAATACTACCCTCATGATTAGACCATGTCCCTGAGATTTGATAAAAGAAAGGTGCATTCGCGGTTAATACGTTGTAATTGGATAAGTTATTAGGAATATGACGGAACGAAAGACCAAAGAAAGAAAGAAGAATACACCAAAATGCAGGTGCTGCACCAAACGCTGGTGGTTGTTTCTTGTTGTAAGTGAATGCAACGAAAAGACCGGGAAATAACGAATAATGAAACAATTCATATATTGACATTTCGTGCTCATTTCCAAATTTCTGCTTTGTTATTCCCATCATCCGGTAACCACAGGATGATCCACAAGAAAGGTGGCAGGATTCGAACCTATGGCCGGCCCGCCCCTGACCTGCTGGGTTGGGTGGCCGGGTTAGCACCCCTCGTCGCCTCTGTACCCGAAACAGATGCGCTGCGCTACCCAGCGCGTAACCTTGTTGGTATCGGCTTCTGGTTATGCCATTACCAATCGCGGGTAACCCCCGGGCCGGCCGCCCCTGACCTAATAAGAACCATTATCCTTATGACCAAACAAGGACCAGCTTACTGACTTCTCGAGCGATAGTTCCACGATCCCGACCAGCAACTTGTTGGGAGTAGGGGCATCCAAGCTTGCCCAACCTATACAAGGGGCTTGGAGATCGAGGGTTTTCTGGGGGAGATACAGTTTCCAGGTTGGATTTGAAAAAGAAAATAGGACTAGTTGGGTCGATAGAGGTGGTGAAATCTAACCTTTGCATCGATGTTTGGCAGGGCGGGTCGCTTGAGTGTCAAAACCAAGCGGTGGTTGTTTTTCCTTGGCTTATCGAACCAGCGTATGCCCATTCCTCCTTTGATGACTCCCAGTAGAGAAAGCCTCAATTTGCCGATGTGGATTGAAAGGAAGTTGGGGATAGACATAGATCCTTCCGCCTATCCGGAGTGTTGGAAATAAATCAATGGTTTTTTTATTTTGGATTTCCCGATCACTGGAAGCAATCTTCACTGGCACAAGGATCTCCTCACAGCAACCTCCACTACGGACAATGAGTTTACGAAGACTTCGAGTAGTGCGAGATAGGCTAATCACCAGACTGCTCTGGAATAGGTTAATCGCCGGAGACAAGAGAATGGAAGGTATCTTTTTCGAGAGCATGCCTTAACTAACTTAATTATTAATTAATAGGGTAGGGGGCGTAGAGTTTCTAAGTGAAGGCAAGCGCAACGAGATATTTCATATCCTCCCTGTCAGCAAGGCAGGTCCGCTATAAAGCCTACCGGCCAGAAAGTCTTCAAGAACGGGAAAGCTGACCAAAAGACTATTCTATAACCGACTCTTGTTGCCGAATCGAAGGGGCTTGGCTTGTACCAGGCTCTAAAAGAGTTTTCTTCAAGCGAGCTGTCTTTCGAGATTTTTGGGTTGCATGCCCAAGGCAATGTTTTTTTTTGTAGATTGAGATGGATTGATCTTCGCTATCGTGCACCTTCCAACTACCAGTTGATGCTGCGGCAGTGCCTAATATGAGTTTGCTCCTGCCTCAGACAGCTTCGAGGTTCCCATCGATTACAGAGGTTGAAACCACTGAACTTGCTTATGCTCCCGAGTGCTCTTTCTATAAAAAAGATTGAGTAGGAAAAACGTCGAATTGGCTTCAATCGAGATTTCCTCGGCTTCTTAGGCACATGAGGAACCGGCCTAACATCTTTTCAATCGAAATCCCAATCAAAGACAAGTTCTACCAAGGCCAGGATCTAAAAGAGAAGATTCACTCTCCGGAATTCCGAGTGACATGATTCATTCCTTCTTCAGCTAAAGTTGAATGATCGAAGTCTCCTTCAGGTTCAGTCGAAGAGATCGAAGCGAAGTCATCAATTCAACCATTCGCACGGTCTCCCGACCTCTTTTCCAAATGAACCGAACCTCGATACCACATTCAGAAAAGAGATACGGCCATCTCTCTAGGTTGCACACCCCCTTTAGATCGTTCTATTCGTGCTTGAAAAGACCCCATCGGTCCGCTCCTTTTAAGGGACATTCTTAGCCGTCCTCCGAGAGTTAACACCCCATAGATCAGATCGTTCACTCTTTTAGACCCTTAGTTTCACTTGGTTGGGGCAGAGTTTTGCCTTCCACCGAATATAAAAAACCTTACAGCTGCCTAACCTGCTGACATCCCGGCGAAGAGAGTCATTATTTGTGTCACATCCTATAATTCGGGAGAAGGCTTTCCTGTTATCTCTCAAATTATAGGCATTGAAGCGATCGAGCGGGAGAAAGAAAGAAAACTATTGCACACGCCCCTCATTCGCCCTTTACTAATATAATAGAAAGCTTAAGCCCTTCCGATCGATCACCCGAGAAGCCCTCGATGAACCGCCTATAGTTTAATATATACTAAAAACAAAAAAAAGATTTGGAAGTAGGACTAATCTGAGGAAGAATCGTAGTTCCTGCACCTTGCGTGGCGTCTCCCAGTCCACCACGGCTTGCACGCACCTTCTCTTGATCCAACCAACTCATGCCGTCGCCAATCCAATGCCCAAGGAACTAGACCTTATGCAAAGCACCTTTTTCACATAGAGCAGTGTTCCAGATCATAAGGGAAAATCTGCTCTATGTGAAAAAGGTGCTCCGCGTGTTCTTCCAATGATAGTATACACCAAAATCTCATCCGGTCTATTTAGTATCAATTAGTATAAAATAGCACAGACTACGAGAAACTTCTCCCATTCACGATGCATGGGGGGCGAAATCCTTCATTCATCTTTGTGCAAAAGGAGGCATTGGTTAGACCTGCATTACTATAAACTCTAATGCTCCAGCCTCACGCAGGTCGTCTTGCCCTCGTCGCCCTCGGCGATCCGCACTTGGTAGTACTCCGGTCGCCAGTCCAACTTGGTGAAATACCTTCCCGCACCTAATTGATAAAAAAGTTCGCGATGAGTGGCACGGGCTCTTTTTTTATTTTGAGTGTTGTTATGGGCCCGATAGTCGATACATAGACGGAGGCTTGCGTCATGCTTATTCTGGAAGTTATCGCTCCTTCCCTTCTACAACTCGGTAAAGTGGCTTCGCTCCTTCCCCTCGTCAACTCGGTCAAGCGGCTTCGCTCCTCGCAGAAATTCCAGATCATTGAAGAGGAATCAAAAATGGTAGTTTTCCTATAATAAAGTACCTGGATGTTCCCTTGTCCCCCAAGAGAATAAAGAGAGAGCATTGCCTTCCTCTACTGGAAAAAATGAAAAAGAGAATCTCAGGTTGGAAAATAAAATTGTTGTCCCCTATCTTTTAAGGGGTCGACTAACGCTTTTTAAACATGTTCGAGTATTCCGATGCACATGGTTAAAGTTTGATCTAAGATTACCCGGCCTACACTTCGGCTACTAATAAGGGGACAAGACCAACCAATTAGATTGGAGATGATCCCTTCTCTCCTGTGAGTGCAGTGAAGGACTCTCGCCTCACCCGCCCGTTTGACTTATGGCATCATCGACTTGCTTTTCAACCTAAGTGATTTCATAACTCGAAAGAAAGACCTCTCTTTCGGGATCAGTCCCGTCCCTAGATGTAGTAGTCAATCAGCGGGACATTCAAAGAAGCTATGCACCTTCACTAAATGTTAATGAAAGCAAGCCCTTTCATCCTAATCTCATCTACTGAAAAGGGGGCCGGGCGTAGCGCGTTCTTTTTTGGGACCTATGTGTAGGCTATTACAGACGCATCATTAAACACTTTGCGAAGCGCGGAACCCCATCGACTTTGCAAGTAGACGACTTTCCGCTTGGGAATTATACAACCACCGAACCTTCTTTATCATGATCCGACCCACACCTAAGACCCAAGATTGAGCACCAGAGCAGCTCATAACAACATACCAAAAAGAAGAATGTGATGAGTTCATATTCTCCAGATTCGACTATAAAGCAGATAGTGACGATGAAAAAAAAAAGCATAAGTTACCTCGTTCGTGCTCCCGTCTTTCCCGCTGCCATCTTCGGTGGATGGCCCCCTATCTCTTAAAGCTTCTATGCGACCCATGTAGCTATTTATTGGTGCCTTTGCTTCCCGCGGCTTCTTTTACTATAGCTCTGCCGCCATCCCTGCTATTACTTATGGGACTAAATCAATAGAAAAAACAACTCGATCAAGTGCGTATACTCCTTCCGCTGGGGGAACCGGGTATTCAATGGGCTATGAATCCGGATATTTACCCCTTTACGGAACTGAAACGGAGATTCAAGGATTTTTGCCGACTCAGGCGGGTAGTCCTTATTAGTCAAGCTTTGGCTCCCGAACGGGAACAGGATCCGTCCAAAGGGAAACGGATTCTCAATCTCAATCTGTATTTATTTAAAGTGGTTTTGTTTTCGTATATGGGCGATCTCGTGCTTTTACCTTTGACTGGGTCATTAATGCATCAATGGAGTCAATTGTTTCTTCCGTTTTTTTAGAAGTAGGTCGGCCTTGATGTATATATAGAATACTTCAGTTCCCACCTCCGTGTGTATTGCGTCTTTGCTTCAATCCGGGTCAACGAAGTCAACTTCCTTTCCTGCCGCCGAAGGAACCTGTACCTTTGCCGCTGGTGCTACTTCAATGGATTATGGGTAAATGTTCACTAGAGTCTCTAAAATAATAGGAAGGGATTCCGGGATTATTAAGTTCTAACGGGATCTGCCTTTGCTTGTGTCTCCACCTGTGCCCGCCTAAAAAATAAGCTTGAGAAATGATGGGTCGGTTGTGGGAGGTAGGGATCCGTATCAGGTTGGAATGCCGCTGTTAGTGTGGTACCTCTAGGGCTGGCAGCTCTCGACCCCTAAGGAGAGGTAAACGAATGCTCTTCGAATTGGTATCTAAACCCTAGTAAGTTCCTGCCACCTATGCTGCTTCCCCTGCTGATAGGTGATCAACGGAGACTAGTGCTTTTGCTGTTGTCTCTGCCACAGCTGCCTCTGCTGGTTCGTTTGGATGCTCCAACGTCTGCTTCAACCGGCGTATACAAGATCAATTGAAATTGAAAAAGACTGAAAATGGAATTGAAATTGCCGAAACCCCATGCCAACATTTCATTCAATCTTTGGCCGTCCAGCGAATGCTCGTTCTGTTGTCATACAGAATCGGAAGCCCTTCTCGATCTCATAGGGCTGATCCGTCGGAAAGAAGACAGAACGAACTGGATCGGAGAAAGAAAATCGAAATCGTCAAATTATGCACTAATTTGATGGAATGCATATATGAGGAACCATGACATTTCTGGATTGTCACGGAAAACTCGAATTCGCAAGGAATTCTATCCCATTGGCTTTGAGGAGGACTAGTAGATTCGATGGCAGTGCGCCAGGGAAAGGGCCAAGCTGTACAAGAATACCCCCAAACAAATACTAAACAAAGGGTTCCACAAGCAAGCTATTATTCTGGGGATCCCCATTGAGGAGCATCAAACCCTAATGAAAGATCTCTCCCCATTAGCAACAGGTCATCATTTTCCAGCCACAAACAAGAAGGGATCTCCTACTGAACGATAGGAAAGTGAGTTCTTCCAGTTGGCATTCATTAGTCCGCTTGGGTAGGAGCACCAGGTTGATCGCCCAACAAAATCGTTGTTTAGCGAATGACTCAACCTATGCATCCGGTATTTACACACTCTACTTCGAGGTGTAAATCACTGCAACTCTTTACCCTACCCCTGTATTAATGAAAGAATCTCATTTTTGACTTTGACCTTGCGAGCACCCACTCAAAATAGGGAGGGCGCACTACCGCGAGAGAAAGAGCTCCTAACTACCGTACAATCAATATCTCGTTACCCCCATGCATACAATAGCTACGAGCTGCCGTAAGCGCTGTTGCACGAGTACACTAACAAGAGAGGAACTACGAGTAGTCACTCTGCTACTTTAAGATATTGCGTATAAATAAAGAGAGAGATAGCCTGGTTCCTATAGGCTCTTGACTCTTGAGCGGCTGATAATGTTATGTCAAAAGGACCCATGACGATGAAGGAGAAGAAGGAGTAGGAGCTAGCCTGCCTTTTTTTTATAAGAGTAGGGGCGGAATCGAATGATTACGATCTCGACAGTGCTGGAATTATTTCAAGCTGTGGCCCCCTTTTTGAGCGCCTTTCCAGAGGCGCTGCGCTGCCGGAGGTCCCCGATCAACAACAGGTGGCAGCTCAAGAGGCGCTGCCGCAGACGCCGGCACTGATGAATCAACAAGAGGTGGAAGTGCCCTCCCCCGATACAAATTTGAACTACGATCCTATTGAGCCCCCACTACTTCTTCATTCAGGGGGGGAAAGCCTTTCCCAAATCTATTTGAGTTTGATTTGCTTTGTAGGATCAAAGGGAAGGAGCTTCCTCCTTCTCATTTCTTCTTCGAGATGCTTCTTGAGAGTCAAAGAAGAATCATCTTAAAGATGGAGGAGCTTTCTCCGGGTAGGGGCTGGCTATTGGACGGGGCCCGGGTTATCAAGGCTCAAAATGGCAAGGACTTCTCATTGAGCAGGCTCAATGCTATCTTGAACAGTCAAGAGAACGAGGGCCGCAATAGCTCCTACTTTCACTCTCTTCTTTCTAAAGAAGCCCGCTCTTGATCTGGGCGGGATCTATCAGCAGCGGCATTCTCCCTTGACTCGAGACCATTTTAGAATCATGGAATTCTCTCCCGGAGCTGCGGAACTAACGACTTTATTAGAAAGTCGAATTACCAACTTTTACACGAATTTTCAAGTGGATGAGATCGGTCGAGTGGTCTCAGTTGGAGATGGGATTGCACGTGTTTATGGATTGAAGGAGATTCAAGCTGGGGAAATGGTGGAATTTTCCAGCGGTGTAAAAGGAATAGCCTTAAATCTTGAGAATGAGAATGTAGGGATTGTTGTCTTTGGTAGTGATACCGCTATTAAAGAAGGAGATCTTGTCAAGCGCACTGGATCGATTGTGGATGTTCCTGCGGGAAAGGCTATGCTCGGGCGTGTGGTCGACGCGTTGGGAGTACCTATTGATGGAAGAGGGGCTCTAAGCGATCACGAGCGAAGACGTGTCGAAGTGAAAGCCCCTGGGATTATTGAACGTAAATCTGTGCACGAGCCTATGCAAACAGGGTTAAAAGCGGTAGATAGCCTGGTTCCTATAGGCCGTGGCCAACGAGAACTTATAATCGGGGACCGACAAACTGGAAAAACAGCTATAGCTATCGATACCATATTAAACCAAAAGCAAATGAACTCAAGGGCCACCTCTGAGAGTGAGACATTGTATTGTGTCTATGTAGCGATTGGACAGAAACGCTCAACTGTGGCACAATTAGTTCAAATTCTTTCAGAAGGGAATGCTTTGGAATATTCCATTCTTGTAGCAGCCACCGCTTCGGATCCTGCTCCTCTTCAATTTCTGGCCCCATATTCTGGGTGTGCCATGGGGGAATATTTCCGCGATAATGGAATGCACGCATTAATAATCTATGATGATCTTAGTAAACAGGCGGTGGCATATCGACAAATGTCATTATTGTTACGCCGACCACCAGGCCGTGAGGCTTTCCCAGGCGATGTTTTCTATTTACATTCCCGTCTCTTAGAAAGAGCCGCTAAACGATCGGACCAGACAGGTGCAGGTAGCTTGACCGCCTTACCCGTCATTGAAACACAAGCTGGAGACGTATCGGCCTATATTCCCACCAATGTGATCCCTATTACTGATGGACAAATCTGTTTGGAAACAGAGCTCTTTTATCGCGGAATTAGACCTGCTATTAACGTCGGCTTATCTGTCAGTCGCGTCGGGTCTGCCGCTCAGTTGAAAGCTATGAAACAAGTCTGCGGTAGTTCAAAACTGGAATTGGCACAATATCGCGAAGTGGCCGCCTTTGCTCAATTTGGGTCAGACCTTGATGCTGCGACTCAGGCATTACTCAATAGAGGTGCAAGGCTTACAGAAGTACCGAAACAACCACAATATGCACCACTTCCAATTGAAAAACAAATTCTAGTCATTTATGCTGCTGTCAATGGATTCTGTGATCGAATGCCACTAGACAGAATTTCTCAATATGAGAGAGCCATTCCAAGTCGTATAAAACCAGAATTACTACAATCCCTTTTAGAAAAAGGTGGGTTAACTAACGAAAGAAAGATGGAACCAGATGCATTCTTAAAAGAAAGCGCTTTGCCTTACCTATGATGCAAAATCAAACTGGATGATGCAAGCTGGAGGGGGTCCCCAGTGAATGTGAAATGTAGGTTTCAGAAAAAGGAACCGAGGTTATGAGAGTAAGTGGAGTTGGGCGGGCTACTCTCCAGGGCCTCATTCATATCTCGAGGAGTGCGTTAGTGTTTCGACTGAGGGACAAGTCAGTGTACTTTAGGAAGCTGTTGAGTACCCGATGAGATAGAATTGAAATGTGTCCATTCCAGAATACACGACTAAATAGACACATTTAACAAACCTGAAGCATTGGAGGGTGTCGAAAGACTTGTAATGGAAGGCAATAGCACAATTAGCATTTTTGCTTAAGAAAAGCACTCGAACAGTATTTTTATTGCTAGTTTGGGGGCTGCTAGTTTGGGAACAGTGAGATTAGCTATGACGTTAGGTGAATCAGTCACGATAGAGGGAATTTTGCTCTCATTGATGCGGCAAAGACTTTTGCAGTTTTTTGTCAAGACGATAAAAGAAAGATAAATAAAGGGAGGATTGAACCAAAATGCATCTTTAATAGCTTTTTCTCTTTCTTGCTTCTCGTTTCATAGAACGCGTAGTTCCTTGTATTATCGGATTTTCTACCTAGGGTTTCGAAATGGTTTAAACACCAATTCCACAGGTAAAGGGTTTGGTATGTAAGTCAAAAGGCCTGATTTTCCTGGAATCCTACCAAGATTTTATAATAAACCAAGGGAAGTTATTTATATATATAGTCTGAAAAGATGGATTCAAAAGAGACCCGGATCAATTACTTGAAATTACGGAAATGGTGACTCCAATAACGACCGGTTTGCGGTGCCCGGTCCGTCCTTTCTAGGCCTTTTGACTATTAAAGATTCATTAACCATTTAGCCAAACATGCACATCCTTAAGAGTCATTGCTCAAGAAGAGCCTTCCAAACTCGATTATCCCACTGTAGAGTAGGAGGTTGTCACCGCCTTTTGCCTAATAAATAGCGGTGAAATTACACCACAACTGAAAGAGAAGGACTCGCCATAGTACATTCTGTACAGAAGTTTCGGCTAGATTAGGCACAAAATCGTCTATGTGGACCACCAGGCCTTGCAAAAGCGGGGGTACTACTGGCCGGGCATGCGAGACGACGTTGCTGAGTATGTGAAGACGTGCCTCGTGTGTCAACAGGACAAGGTCGAGCGGGACAGACTCCTGAGGCTCTTGGAGTCGTAGCCTGTACCACAAAGACCATGGGAGAGTGTCTCCATAGATTTTTTCGCGGCTCTGCCAAAAAAGGGAGTATGGGTCTTGATCGTGGTGGACCGACTCACAAACAAAAAGAAAGATGCAAATTTTTTGCAACGAGACCATCCATATTCCTTAAATGGGCAAGACTCGCTCAGATCTTTTTCGATAATATCTTCATTGCATGGAATGCCACACTCAATTGTCAGCGACAGGGGACCCGGTCTTCATTAGCTATTTCTGGCAGGAGCTCTTTCGTTTACAAGGGACACAATTTAACATGAGTACAGCTTTCCACCCCCAGACCGAGGTGGTTAACCGGTGCTTAGAGAACTACCTGGGATGCTTTACAAGCGATAGACCAAGGGAATGGGTACGTTGGTTACCATGGGCAGAATAGTGGTACAATACCACTTATCATTCGGCAACCAAACAAAGACCGTTTGAAGTGGTATATGGGCGCCCACGACCTCACATTACGTCCTCGTCCTATACTCATGAGTCCAACAAAGTGCATCAAGTTGATTGCTACTTACGCTAGGGATTGTGTTTTGCAACTTTGAAAGGAGAATTTTCATGGAGCTCAGGCCCAGACAAGAAGCAGATAAATATCGATCGAAACGAGAATTTTCTGTGGGACATGGAAGAGTTCAAGGCTGTCCGTGCCCTGAAAGAGAAAAAGATCACCATCACCAGCATATATCTTACCGGTGATGCGAAGGAGAACCCGGATGGAGCCGGACGGACGGCCGTCAATCGAAAGCTCAAAAAGGAAGTGAAGGATCAGTTCCTCCCATGCAATGTGGCATGGCTCGCTCCTGACTCATTGAGGAAGGGGCACGGTAAGAGATTCTGTGAAGGACCCTAAAGCAAGCTATTGAATTTGTCCTAACCAAAGAAAGTCGATCTATCGATTACGTTCATCTCATAAAGATGTTCCTTTTCACTCCTAAATGAAAGCTAAACTAAACGACAATAACATAACTCCTAGCGCAAAAGAGTAGCCGCTGCGATGCCTATGCTATTTTCTTTCCTATAGAGCTTGGGCCCACGCACAAACTCCTATCGAAAAGCTAGTAAGTAGCCTTTTTGTTTCTATAGCTTCAAAGCCAAAGAGGAAGTTTCTTCTGATTGGAAGGTTTCCGCTGTAGCAGTAAAGAAGAAGGAAATTTCTGCTGCAAAAATCAGAGTTGTTTCAATACCAAAGGAGTGAACTTCACTAGAAAGGTTATAGAAGTGCATCACAAGTTTCTATAAAATGAAAGAAATGAAAAAGGTTTTTCATAGTATATAGAACGCCCGCTTACTCCCATCTCCTCTTACTTACGCATTTCCAAGAAAATCATGATCCCATCTCGATCAATTTCGCATTGATCAGGGCGGGCGTTCGAATCTCCAGACGACTTTCTTCAACCGCCCCTGTTCCAACAGCTAGAGATAATAAAAGTTCAGGTTCTTCCTCTTCCTCAGCCAATTCCCGACCGCTTTGCCACCTTAATATCAAGGAAGCCCACCCCAGTATCATGAACGCAGAGCGCCGACTGTAACAACCGTGATGCTGTCGCGTAACAGAAAGACAGAAAGAAATGAAGCTGCTTCAATATCTTTTTATCAAGGGTGAGGTTTGGAACCCAGTCACTTTACACCTAGTGGGAGTCATGGAATAGCATAGCTATGATCAATTGCAGAAAAAAGAAATGAATCGAATAGGAACTCTCATTGACCTACTTAACTCAGTGGTTAGAGTCTTCTATACGGCATCGGTTCACGATCCAATAGTAGGGAAGCCCGCCCGCGGGCGGAGGTTCTTGCTCCAAGACCAAGACGCGTTTGGAAGAACGGGCGGGCATTTCCATCCATTTCTATAGAGCAAAGGGGAAGCTCGCAGAGCTTTCTCGACGTTTTAGAAGGGAGACGGGGCTTTTATCCCAAACATCTCCTTACTGCACACACAAACAAAAAACAGAAAGCACCGCACCCTATTAGGTTGATAGGGAAAACTAAGGCCTTACCTTTATATACAAAGGGCGCTCCAGGGCTTGACTAATCGTTTCGAAAGTCAAGGGGACTTTATCATGATCTTACGAATCTACAACTCTCTTTACTGAGCGAGACTCTACCCAGATCTAAAGAATTTGCCAAAGAGCCTTCTTCTAACTAGTTGATGGAGTCTTCTTCAAAGAGTTTTTTTCGCATTTGGGCAGCGACAGCCCTCCACCTGCCTACGTAGGCACTGAAACTTTCATCACCTTTCTGACTTAGAGCCTCGAGATCAGATCTTTTTGGTTTGACATCTAAGTTGTAGGAGTACTGATCGATGAACATTTGAGATAATTGCTCAAACGAGGCTAACTTAGAATGATCTAGTGACGTAAACCATTTCAGTGCAGGGCCCGTAAGACTCTTCTGGAACAATCGGATGACAGCCCCTTCGTCTTTCTCTAAAGGGCAGACATCGGCACAATAGGCTTGTTGATGAGAGATGGGACAACCTTTTCCGTTGTCTTTTTCGAATTCCTTTTCACCCTTTTGATATCTTTCTAAATGGGTGTGAATCAGGATAAAGGGAAAAATCCCTGAATTTGGTGGAAAAACCGCCAATGCCTTGCGTTTTCTTCCAAAAATCCTCAACTTGAATTTTTCCGCATACTCATGCATCCCCGCAGGGGGAATGGGATTTGCCCATAAGCTATAGGGGCGAGGTGGTTGGAGGTGAGCTAAAGTGGAATGACGGAGATTGGATGGCCTGGAAAGCTGGGTAGGGTTTGGGGCGAGCTGTGGGCTACATTAGATATGGGTTGAAATGGCGAGAGCTGAGATAACGATGATGTTTGGGAAGAAGCAGACCCGATGGTGCCGAGAATCGAGGAATGACAAAGTACTCCTTTCCTTACGGGGCTCATGGAGTAGCGTATTTCGAAAGAGGGGCCAAAGAAATATTCAAATTTCGGGCCTCAGTTTCTGCATCATGATCCACCTAATATAGGTATTGGGACTGGCATATGGATTTTTAGAATGAATTGTTGGGAGGGGACTGATGTGGATTTATGAAGGCGGATATGGGAGAACTAATGTTCGGAGGATTGTAGGAAAACGAAGGAGCTACTTGGGATTGGAGGAATGCCGAACGCATTGCAGACATGCCGGTGGATATGGTTTCTACTTCTTAGATTAGTCTTCCCATTATCTTCTCTAACCTAGTCAAATCAAGTATGACTGATTCCGAGGTTGTCGTGCTGACCGTACTAGTGTTGGGGGTGAGAACCGGTGGCTGCTCACCCTCCGAATCTTCTGACCGCGTCATCCGAGACCGAGATCGGGTACGGATAGGGCTTTGAGTTACCTCGAGTCTCTTCCGCACCCGATTCTCAAATGAAGGTTCCGTGATGTCGAATTAGGATTGAAACCGAGTTTTGACTCAACGCAGACGTTGGCGCATCACTTTGACATAAGTTACATATGCGCGCGAAGGTGTCGGCCAATTTCAGGCTCTTTTTAAATAAAAAATCATTTCTTCAGTGAACCCGGACAAAACATTGGCTAAATGGATTTCATTCGCATGAGAGGGCTTCCGGACAATCGAGGTGTCAAAGATCCTCATTTTGACCGTTCGCTACTTTCTTTCAATTGCTGGGGGTTGCCCTCTGTTGGTGGACCACCCAAACAATGCATTTCAAAATAACTCCCTCCTTGTTGTTGCCAAAATGAAAAAGAAAATATGTTATCGCTTATTAGAAGAATCGAGTGCATACTCTTATTTAGAGCGTTCCGAAATCTAAGAAAAAGACAAGGCAAGCAGATATCTAAGAGCGAAACCACCTTCAAATTGAACAACACACAAATAAAAGATTGATTGAGACTAGTGTATGGTAGGCGTACGCTTGCTTATAAAAAATGGAAATTGTATGATAGCTTAGCTCTCTCTACTCTTTGCTGAAGCTATCGTGTCGTATGGATGGATGGGGTGCGGCTGAGCCTATTTCTTCTCTTCTCTATTATTTTTTTTTGGCGGATCCTTTCTTTTTCTATATGAAAGAAAAAAGTGGTGTCGTAAGTCAAAGTAGACGAATTGCTCGTGGTTTGCTTAATTGGCCATAACGGCCGGCCTTCTTTCCTTTATGAGTTTTATAAAAAGACTAAAAAACAAGGGGCTTTCGAGCTGCTCTTTCAACTGCCGCCTAATCTCCCAACAAGTTGCTTAGTTTAGCTGCTCTTCGGCTTTCGAGAACAGGGCGTACTAGTTCTTGAGAGCGAAGACTAAAGAACCTACTAAAAAGAGAAAGTCCCGGGGACTTATTCTGACTGAAACAAGGCCAACTGCAACTCGATTGGAGGAAAGGGCTGCGAGGTGACCCCAAAAATCCCAGCTAGTTTGGGCTGGCACTTTTCATTCAGAAATTCATTCGAACGGGTAGGGTTTTCTTTCTTTTTGCTTTTCATTCCATCAAGGTCTTTTGAGAAAGAAGAAAGAAAGGTAGCTTGCTTACTTAGCGCTTGCGCTAAGGAAGAGGTCGTTTTTTTTTGTTTTCAAAATTATCTCATGAGCAGCCCGGTCACGAAGTTATCGCTCCTTCCCTTCTACAACTCGGTCAAGTGGCTTTGCTCCTTCCCCTCTACAACTCGGTCAAGCGGCTTCGCTCCTTCGTCCATGTTAAAAGCAAAGGGTATACTAATAAAAAAAAGTCATTCAAGTTGGTGGGATTGGCTTCCTCCTTGTACAAGCACGGGGCTTAGTTAAGTAGAACCGGGGGTCGCGCTGCTTGCTCGACGCATCCTTTCTTTCAACCTTATTAGCGTTAGTAGGTAGGACCGGTGAATTTCCCCCCGGTTGTTGATGTAGTTGCAATAAGTTTGCTTTTATTTTGATTGAGTTGCTAGAAAGAATATATAACGTACTACATAGTTCAGGAGAGAGAATCAATCTTCAGTAGTACGCCCGGTTCACCAGGTTCTACCACAGCGGGGCCCAATCATACTCAAAAGAAGAGTTTGATCCTGGCTCAGAAGGAACGCTAGCTATATGCTTAACACATGCAAGTCGAACGTTGTTTAATAAAAACCTGCGCCAGCGCCGCTGATGATGCAGAAAGCTTTTTTTTATAGAGAGAGAGTCAAGGGGGCTTCCGCGGGCGATTCTGTAACCGCAGGCAGCTCAGACCCGACAACATGATGGCCGCGCACGAGACCACTTCGATGTTGAGTCGGGGGATGCGAACATAGCGGCCCTAAAAGACCTTCTGCGCTATCTTAAGAAAGGCGAAAAACTTCCATTTTGAGACCGCGACGCGACCCATCGCGGAGCACTTTCTCACTTCTTTAGTAAGATCAGTGTGAAATTATCCTCCACAAGACTCTTGATCTTTTTTCAGGGCTTGGGTACGAGAACATAATGTTCAGAAATCCGGGTCGAAGTTTAGACCGCTCACACTAGTTCGACCTATAGAAAAGATCATCAGAGAGGAGACAACTCATTTATGATTCCAGCCGAGAAGACTAGTCAAAGGAAGGATCAAGAATGTCATATATTTCAGGAGCTAGATCAGTTGCCGATAAACAAGTAAGAATTGCCTCAACAAAAATTGATGGAATTGGACCTAAAAAAGCCATTCAGGTTCGTTATCGATTAGGTATCAGTGGGAACATAAAGATCAAAGAGTTAACTAAGTATCAGATCGACCAAATTGAACAAATGATAGGTCAAGATCATATTGTTCATTGGGAATTGAAGAGGGGAGAACGAGCAGACATCGAACGATTCATTTCGATTTCTTGTTATCGTGGAATTCGTCATCAAGATGGATTGCCCTTACGCGGTCAACGAACTCATACTAATGCTAGGACTTGTCGCAAGCGAATTCGGAAATGAAAGAAGTCTACCGAAAGCCCTTGGTACTTGTCGGATCAATCACACTGATAGCTAAAATAGTTCACTGAAATTTTTTGTCGTTTTTTTTTGGTATTTCAGCGGTTACTAATCGAGTATACGTATAGTATGCCTCCTTCGCCACTCCATTAGTGGCTCGGCTTCGTCCTAGAAGCTACAGCTTCCGCCTCTCTAGGCTTCACTATCGCTCATGACTGGTATATGGATCTCTTTATTTATGTAGTGGTCGGCCTGATAGAAGCTTGGCCAGAAGCGACTAGTCGCTTCCCGAATGCCTCTTGAGTAAATAGGGGGTCTTTCTTCTTTCCAATGCCTCCTTCCTTGCCGCCAACGGAGAGTAAGCAAGCGACCTTGCTTGCATTCGTCAAAGGGTAGCTTCCGCGCCCTTCCTGCCTGCTGAAATTGATGTGAATGATCGTGTGTGTCTTCAAATCCTATTTAGTCTTTTTATCTCTGTCACTGAAACAAGAAGTTCTGTCTCTGTTTTCTTTTCGGATTCCGAGGATGAGCCGGCCGATCCTAACATCATTTATGAGGAGCCGGACGACGAAGCCTCCTCCTCAGATAAAGATGTCTCCGATGCGACTCTCCCGGCAAGAACCACTTTTTCTATTGTGATTTTTTTTGCGGGTTCGGTCAGGTAATAGAAGCTAAGGAGAGATGCTTTCCATCAGTCAAAAGCAGATATCGCCCCCCCCATGCTCCCCCGGTCCGCTTACCGAGGAATAGAAAGGGAAGAACTGGAGCCAGAGCTAGTTGGGTTGGGGTAAAGAGCCGTAAGCGCGGTGGGGGGTGACAGAGGACGTGCTCGTACGGTTCAAAGAAGGGTATGATCAACTCGTTGATTGTTGGGAACTTTCACTCCTCTATATTCGAAATATGCCTTTCTAGGAGCATTACGATCTGCAGCTCAAATGGTCCCTTATGAAGTCTCTATCGGTCTTATTCTTATTGTGCGCCTTGTGAGCGCGTTTGGATCCGCGAAGGCAATCGCTCGGATGTTCTCCTAACCCAACCCGGGAACGGACTGGAGGGAATCGCAGCATGGGGAATGTCCGCGTCTCGTCGCAAGGCTCATTTTTTGTTGTGGGTCATAGGGGGGTTTATCTGATCAAGGGCCGGGGCACAAGGGTCCTGGTACTATCCAGGTGCGAAGAACCCCGGGGGTGACTGCAATGAGCAGAAATCTCACTCACCGGCCTAAACGACGAGCAAACACTCGAACGTGAGAGCAAGGGATCACCCAAGGAATGGACGAGCTCCAAGGAGGGAGGCAAGAACCATGCTTTCAGAGAAGTGGCGGTCCGAATCTTATCTGAATTGCGAGAATAACTGACTAAGCCATGCCTATATATAGGCTCATTCTCCAAACGGCGCGGGGCCAAGCCTTTAGGTTGTTTAAGTAGATTGGGTGACAGATCGGCCATAGCAGTACTCCGGGATATAAACCAGGGCAACAAATGTCGAGCATACGACGATGCCGCCCGTTTTCATTTCGTGGAAGTCCCCGGCAGAGGAAAGAAAGGGCTGTAGGTGATGGCGCGTTCTGCTTCTTATCTAGAGAGGGGCGCTGAAATCGTTCCTATTGGGTCGTGCGTGGCAGCAGGTATAGATGAATAAAGGCGGGCCGCTTCAACGGGACCTATTCTCTTAATAGGCGGCAAAGCGGAATAGGAAAGGGGCCGAGTGATGAGTGCCTTTTTAGCCTTTAGAAAAAGGCTCTCATGTGAAGCTAACATGGCTGGCTACATACAAGTATAGCCAAAGAAAGATGAGACGGGACGGACGGTCAGAGGCCGCAGCGGGACTACCATAGGAAAGCCCGCCCCCTCCCGCTAACATAGAAAGAGATTCCCGTAACGTAAGAGTCTCTATGTGAATCTCTTCCCGACCAGGCCGAATCGGGCCACCACTTGGGGTGGGAATGGCTCAGCCCACATGCATCATTTGATGAAAGCACTCCAGTCCAGTCGCCTCCTCGAAGTGGCTTGTCAACCACGCTTTCCCTCCCTCAAAACAATGCTCCTCACCAAAAGCCCTTCCTTGGATTGGGGCAACACAGCAATGAGTAGTTCGCTCCAGGACTCCACCCCCTCGAGAGCAGGATGCCGGCCGAGATGGAGCTGGAAGCCAACCTATACTTTCCTGGGGCTTGCCCCAACATCTAAATCAAATTGTTGGCGGGCTAGAAAAGGAACCAGCCCAGCCTCTTCAAGAAAGCTTTGCGTGGTAGGCGCTGCCTATTCACTCGGACAATGCTCTGAACACGAAAGTGTGCAGTTCCGCCCCCTTCTCCCATGCTGAGTCACAGGCAGCGCCTCGGAAAGCACGGACGAGCCACATGCAGGGAAACTTGCACGTGTGGTTCTGGCCGGGGACCCCGGTATACTGTACTAATATGTGTAGGTCCCCGTAATTCGAGTGAGATTGTCATGGCGCAAAAGCAGATATGGTCCGGTATTCCCTTGTTCCCTGTATTGGTTATGTTCTTTATTTCTCGTCTAGCAGAAACTAATCGAGCTCCGTTTGATCTCCCAGAAGCGGAAGCTGAATCAGTTGCAGGCTATAATGTAGAATATGCGCGGGATGCGATCCTTAATAGTCCACTGTTGGCGGAAGCCAATGTCCCGGGGTCCCGGGGACTCATTCTGACTGAAACAAGGGGTGGGTCTTTACCAACTTTCAAATATTCGATTTTAGGGAAGCCAAAAAACGTGAGCGCCGGGAGCGAGCCTTATTCAAAAAAAAGCCCCTGACTCTCGAACAAAGCAAGGGATTGAGCAGCGCGAAAGCCACGATAATACGCCCTTATTAGCGTATTAGAGTCGACGGCGTTAGCGCCCCCTTACCCCTAAAAAGGTTTTTCATAAAGTTGTCTACGCCTTTTGAAAACCTTACTCTTACTACTAATAATAATGAAGGGAAAAATGCGCTCAAACAACCTATCTTACTAATAATAATAAAGGGCCCTATCTAAGCTCTATCGTTGTAAAGCTACAGCTCAAAAGCCGGCCTTACCTTCTATGTTATTAGTCAAGCCTAAAGCCCTTTACTAATAGAAAGGGATTTTCTTGCTTGTTTAGTAAAATCACGCTTTTCATTTTGATAGGAGTAGATGCTTGCAGGGGCAGGGCACTCTTCATTCTTCATTCGAAACTAATGAATGTTGGGTCGGGGGGTTCTGCCTTGTTATCAAAAAGAGAGTTGGGTAAAGCAAACTCCCTCCTTGGACGAGCACGGGGCTTAGTCAAGTAGAACCGGGTTGCGCTGCTGGATGCTCCGATCAAAAAAAAATAAGTGGGGCCATGCCGGTACGACTGAATATGCGTTAGAAAGGTCAATCCCTCCCCTACGACACCAAAAAAAACCGGGCCGAACTTCTAACAGCCCGCCCGCTTCCATAGAACAATATCGTGGCAACGTAGACCTAAGTGGTCATATTGGATCCTTGGGAACCATCACAAGTACGGCCGGCCTATATTTGAACGAGAATGCCGTGTCGTCCAGCGAAGCCTAGAAGAAGGTGACTCGCGCAGACAGCTGACTCCTTTTCAATAGAAAGGAATAGCCAAACCAACCCAGCTGGCTGGTCAATCTCAAAGATCTTATCGGCCGGCAAACCGGAGACGGACGACCACGGTCCCGACCTTACCAGCACCGGAGGTTTACTAATCAATGAACCCCCTCTCCCTACTTTCTTTTCTGACAAAATCAACCAAGCCTAACCGGTCACGACATGTTGTTGATATTGATTGAGTTTGAGGGACTTTCGTTGACTGAATCCATCCATAAACCTAGACCCCGGCAACCTTCGTAACCAAAGCGTCACGACAACATCCAAAGGTCACTTTTAGATTCTTAAGTCGGTGAGCAAGGAGGAGCACGTAGGAATGCCGACCACTACATAAATAAGCCACTTGTGGCTGAGAGAAAGCGAGCAGCACCTTGTCTTGTATAGGTTGGGCTCCGCTTGAAGAAGCGAGCCCAACGCAGAGAAAGCCATTGCGCGCTAGCCTAGCTAGCTAGCGTTTTTCAGCTGGCTGTTCTGTTAGTTGTAGCGCGCCTTCCCTCCTTCTCTCACTTCGGAAAGATTTAGCAGTATTTTCTTATGATGACCTGGTCGAGAGAGTATGATACATCGGTGTAAAAGATTGAGTGGGATCTGTGAGGTTGGTTATAGTAAGGCCTGGCCGGAAAGTGTTCTTGCCTCTATCATTAGCTCGGGTAGTCGCCGTTTCTGGTGTTTCAGTCACCTTTCAATGGCTCCCTTAATTATGTGCGAGGAATTTCCCTCGTCGAGTAATGGGAAGCGGGCTAGTCCCCGAAAATGCCCGTTCCTTTGTCGTTGGGGCCCAAAATCTTCCTTGCTGAGACTTGACTTGTAGTCTTGTAAGATTGCACTTGAAAAGACCTTTAGAGAAAGAGATGAACCCGCCCAATTACTCCGAGGAAGAAAAAGTGCATAAAGCTAACCCATCTAACGAGTAAAGAGCTAACCATATTCTAGTATATGTTATATATAAAGAGAAAGCAGACCAAAATCTCGATCGAGAAAAGCTTCTTCAAGGCCTTTTTATGATCTTCTACGGGGCGTTTACTCTACCTCAAAAGGAAAGGTAGAACTACAAGAAGCAAGAGTGAACTATCGAGACGAGTAGTATCTCAAGGAATAGCTTTCCCTAAAGAAGAAAGACCACCTATTTACTCAAGAGGTAGTGGAGGCCAACTAGCAATTCCAGAAAATGAGTTTGCTTATTGATCCAAGTAAGCATTAAAATCTTCTATCGACTGGGTTACTTGCTGAAAATCTTACTAAAATTAAAACGGAAACCACCTTTTTGGAACTCCATGTTTCCGTTTTTCCTCTTCTATCAGTTTTCTTTTTTTTTTTTCTTTTAGGTTGTGTATGGACTGCATCAATTTCCCTCCTGTTGGAGAGGATTCGGCTTCAACAACAAGATCGACAAAACAAAAACAGAAGAATAGGAAAAAACGTGACATAAAAGTTTCTCACTTTCTTAACTACGATGAAAAGTCTTCGATATACCATGAATAGGCTCTTAGGTCAAAACCCCATGTCAGTCACCCGCATACCAATGTCTTTAAGCCGAACCTTCCACTTGATGAGAAACTTCAGGCATGAACACCTCCTCCGTTTTTGCATAGCTTGCACTCTCTTTATTCGCCAATGAACATCCACCTTTCGTCTGTAACGTGCATTTTTTGCTTGTTTGGATCCTCGAACGTCGAGTGAAAGCCAATGCGTTTTCCGAAGGGGGTTTTGAAAAAAAGGCCTACCCGTTGGCAGGAGATGTTGAAGTTGCGCATGAAGTAGTCTCTATCTTCCGGTCGGAGACAAGGGATGGATGTCGCTAGGCTAGGTCAACTCTATCATTGGTTTCATTATCCCTATAACGATCACTAAATAAAGATATGTGCTACTACGAGACCGATGCTGCGAAGCTAGGTGGTGCTATTATGGCGGGGGAAGGGTCGACTTCTGCTCCATCGGAATGCTTTCTTTTTGTGGCAGGTCTTTCTATTACCGATATGGACCTCACTAACGGGTCTCGTTCCGTATCTAGGTCTCGATCTATATCACTAAGGTCAGTATATGAATCTGCTGCGTCTTTTATCTCAGGTCTTGGATCACCTACTAACTACTGCGCTGCGACAAGGACTGGACCTGGAACCATACGAAGGGGGGGGTGTATAGGTCTCGATCACGTGGTTGGGGTATCGATCTGGAGCTACCGCATATGCGACTGGGTCACCCAGGTATTTCAGCTATGTATGGATCGACAGTGTATGGATCACTGGCTAAGGCTGGCTTAGATGGGCTTGACTTAGACGGCTTAATAGATGGCTTAATCTGCATAATCTACTGAATCCACTTAAGCTTAGTTCACTAAGTCAACTGCCTATACCCCAGTTCCTTTCCCCGCCCGGGTATGGATTTTTCACCTTTTCAAAAATTGATGGCATTAAAAAAGCTCTGTACGGTGAGTAACCCAGATAATAATAGGATAATGAAAGAGATCTTTAAATGAAAAAGTATACAGCAGGATCTTGGTATGGGTCGACTAGTCATAAGTGGATATGCTGTTAGCTCTACCGGAGATAGGTATGGAAGCCACTATGAGTATATATCTAGGTATGCTTCTAGATAAGGAACTGAACCTCACGCCATAAACGGAATCCCTATCCTTCGCTTTATCGGGCGCGTGAGAGAACGAAGGAGAGCATTAAGCCAATAAGCCGGTCCATCAGCAGTCTCCGTGACGGAAAAAGCGGCATCGTTGACTCCAGAGAAGTAAGCGAAGGACCGTCGGTAAGCAGCTCCGGTATCGGCAGCATTCCTTATCTATCGTGGAGCTCGGTAGTATTCGCAGTATTAGTCTCAGTAGCATTTCTTATGGCAGCGGCAGAAGCACTGACTGACGTTGTGAGCATCTCGGGTGTGAAGGAACGGCATCGGCAGCGGTAGTACGATTCTATCCGTTCGAGTCTAGGTCTACCGGTGGGTCGTCCTCTGAGTCACTCTCGCAAACAAAGAAAAAAAGAGATGGAATTAATTCAAGCCAGCAAAGGACTAAGGTAGGGGACGAGAAAGGTAAAGAGAAGGGGCCGTCGTTGGTGCGTAACAGAGCTTTCCTATCGACGATCTTTCTCGGTGCATAAGCGAGGCTTAGCGGTCGAAGTACCGCATAAGCAAGAAAGCCAATAGACCTTGAATAGCCTGTACGAAAAGACTGTTGAAGAGGATTTTACTAGAGTCTCAAATCCATATATCAATCTTGTACGCAAGTTGGCACAGCGCTTTCGCTTTAAATCAATCTCGCTCATCTGGTCTGCCCGGTCAAATCAGCTCTCCTGCCTGTGTATCCCATGCCCGGTGCCGTTGATCTGTCTGATGGGAGAGATCCACCAATTCCTTTATTTCAATATGTTGTATCCTCTCCAGAGGTGGAGTTCTCTCTATTCAATAGATCATTTCCTGCCAGGGGTGAAGGTCATCTGTCTGATCTATATGGAATTTCGTTTATATGGTTACATTGAATTAGCCAAAACAGGAGTTTATAGCCTTTCTTTGACAAACTAGCTACTCGTCTCGGGCAGAAACCTTACGGCAAGCCTCTGGAGAGGGCAACCCTTGACGTGGGGACTCTCTCTTGGGGTCTTTGGCTTTACTCATTTAGGGCTTGCTTGGCCCATCAATTCCTGGTGGCAAAGTGGGCGGGGCAATCATATGCTCGGCGAGGAAAGCGCTTGAGGAGATATAAGGACTACGATCTCTTAGAGCTATTTTTTTCTTACTACATCTTAGAAAAGGGGGAGAAAAAGAAAAAATCCTTGGAAAAGCCGAGAGACTTTAGAGGCCTCTCTTCCCATATATCTGACTGACAAAGGGAAGAGAGCAACCATCTAATCCATTCCTTGCCTTGCTTAGCTTACGGGCTTGAAGAGGTTATTGCCTGTACCATTAGCCTACGATTGTTGGCATATTAGACTACGGGCTATAACTAGCTAGCTTAGCGGGACTAGCTTGAATGGATTGCCTGCCTTTCATAGCTTACTAATAGATACTAGTAGGAACTACAAACAGCTATCAAGACCGGATCAACTAGATGTTCTATGCTTTCAGATCAAATCATCCATTGGTAGCCCAACAACGCGGACGAAGTTCCGATACCACTAGCCGTCCCATCTTGATATCCCCTAGGAGCACCAGAAAGAATGTTTTACAGTTTCGTGAGGCTAATCAAACAACGGCAGATAATTCGAACATGAAAATCACATTGGCGCATTAGCGGCCGGGAAGAAAGTCACTCATAGTCCAGGCTTCGAACACATTAATAAGTTAATAAGGAAGAGCCCACACCTACTCAGGATATCTAGTCTCATAGGGGACGAGCATAGCTACTCGGGGTTCCAAACCTTACTCAAATACCAGTTACTTAAGTAAGGTAGCTTGCTCCTAAAAGCAGGAACGAGACAACCCCGGGGAACCTCCGACTGCACATGAGTTCCATAGCACTAGCTGCCTAAACTCAACAGCCAAGAACTGCTACCATGGCTTTCATAGCTTACTACTAGCTACTTAGCTACTAGGCTCGGAAGCAAACTCACTTTAATTTATTCGGAGCTATTAGAGCGGGATCCACTTTTTGGGGAATATGGGTCGAAGCAATAACAAGAATCTTTCGAGTGGAACATCTTTCACAATCCCTGGAGAGATAGTTCACTAATAGACCAAGGGATAAGTAATTCGACTCATTCACATCCAGATCATGAATGTTTGGAATCCATATTATGCAAGGAGACATTGCTTTTGCTAATTCGAATTGAAGGGTGATATAAAATCGGTCTATTTCCGGCATCATATCCATAGTTAGCGCATTCATCATAGTTAGAAGCTCCAGCTCCGTATCAAGGTCACGGTCGATATCGTCACTATCATCAATATCGCCACTATCATCAATATCGTCACTATCATCAATAAGAAAACCCTTAGGCTTGTTATCCAGGAACTTGTTCAGAAATACTGTAATGAAAGGAAGATAGGAGTTTGTCGCTAGGTATTTGACCAAATAGGATCGTCCAGTTCCTATAGAACCTATCACTAAAATACCCCTAGAGGGGGATAGGGCTAAGCGGAGCGAAAAGGGTTTTCCATGAGATGGGAAATGAAAACGATTAGCCCCACACGAGGTTTGTGAATAAGTGATTGTCTGATAATGAGCAAGGAATGTCCGTCTTTCTGCTAAACTGGATGTATTGAACTCATAATTCATTAGATACTTTTTATGAATGTCAACTAAGTCTCGTAAGTCAATTACTCCCGGTTGTTCAATCATTTGATAACCAGAGTCATTCTTTGATAAATGATCACTATGAGTCAGACTCAATTGAATTTGATCAATCCTTTTTTCTGTCGTTAAGGTGGAGAACTGAACCAAGAATTCTCTTTCTTTATCATCAATCAAATCACTGTTCGAGACCCAGGATTCTATTTTATCATCAATCCAATCACCGTTCACATTTTTTCTTTTTCTTATCAATGAATATATCTCTTTACTTGTATGACTTAGATGTCTCGTATTTCTCGAAAAAGCGATTCGATTGATGGGATTTGGTATGATACTTATGAGATCGATGAGATTGATATTCCAATCTTTCTTCTTCGAACGTATTGATTTGACCCCATAAGCGGGACCGCCACCCCATAGCATGTTGCCACCAGAAGCAGAACCCCATATTTCTTCTAGAGAATCTCCTAATTGTTCCAGAGCAACTAGAAAGAGATTCTTTAACCAGAAAGAATTCAGTTCAGATGTGGGATACCTATCCAGAAGTTTTCGCAACTCAATCATGTATGATGGAATCATCAAAGATTTGACCTTTTCGAACTCTGTCTGTAACTCACTATAGGCTCGAGAAACAAAGAGAAGATGTGTACGAACGAGATATACAGCAACAAGAAGAAGGAAAAGGATTGAATAGAGGAACTCCCGAACATTTGGCGATCTCAGATGTGTCGATATCGATGGTGACTCATTATTTCGATGAATCATTTCTTCGGACAGAAGAAGATTATGTAAACACTTACTCGAAATCTCACTTATCAGATTCCATTGTGGAAGACACAATTTTTTCTGAAGAATTCGCCATGAAAAATGGATACAAATTTTTGGCTGCTACTTAGTATCGGCAATAGGTCTGAAAAAGTATCTAAAAATCGAAAATTTAGATATTTGTACCCTGTCGAAGTAAGGAACCATGGCATATATGTTTGGAATAGATTCCATTTTGAGAGAGTTGAAAAAGCACTATCTCGTTGAAAGGTTCTATACATCTGCCCTTTCTCAAGGCATTTCTTTAGACAAAGACTCCGTTTTTTCCTCTTTTCGGATGGTAAATATTTCTCAGAACATGGAGTGTGAATCAAACCCATGTTTGAATTGAAATTGAGATACTGATGCAAGTTCTTCCCCTCTGAATCAGATAGATTCATATCTGAAAGAGGTTGACAATAAGTTCTTTCAAAATTGACTATTTGTCCCTCTGTTAGAGGTGTTCCAGAAATGTCTGCGATCGAGTAAATAGCTCGACGAACGAATGGATCGGATCGAATTGGAAAATGGAAAGATTTGTACAAGTTATACCTTTCGTCACCACTTTGTGGAAAATCGTTAGGTATGAATATGTTAGATACCTGTGACTCGATTGGTGAAATAGTATCTCTCTCCAAAAAAGCATGTTTTTTTTTACCGCCGCACAAAGAAAATATTTTGTTGCGAATGAACAAGATATTGAGGAATTGTCCATACGTAAAATCATAATTATTGATACGGGCCTTTTCCACATAATCCACATAAAAAGGGAATCTTTTGTTACAATAGAAGCAGAAGTGATGTGGATTATTCAAGAATCGAAGTCGAGTTGCTTTATAAAAAGAAGATATCAATGAACTTCTATGAAATGGTTTCGCGGGATTTAGCCAATTGTCTTGATCGTGGGATATCATTGAGAAATAGGAATCCGTGTTATCAAAGGATTTCCTGCGATTATTTCTAGTATGGAATGAGTCAATCATCCACTTTGGTATCTTATTGAACAAAAATGGTGATATTGTTCCTCCATTGATCAAGAATTTCGATTTTTGGGAAGTATCATGATCATCCAATAAGAAGGGTTTCAATTTTTTCAAATGAACGATTTGAAGACCTATTGATTCTAACAACTGATTGCAGAGTTGATCATTCGGACCTTTCAATTCATAGATGTGGATCTCGGACCTATGAATGGGGATATTCCCGAAACTCACAAAGAAAAAAGGAAGTGAGTTAGACAAAAAGAGAAGAAACTTGGACAAAAAAAGAAGTAACTTGGACAAAAAGAAACGAAGTGACTTAGACAAATCTTTTTTATCGATAACCTCAGACCAATCAATCGAATATTGATTAATACGTAATCGATCGAACACTACTTGAAAATGAAAATGGCTCTTCTGCTCAGAAATGAAATGTTCCTGGAAATTCTTGCTCCCATTGGACCATTTGTATCTATATGCATTAGGATCCCGATTCATGGATCTCTCGGTTCGAGAAATCAAAATAAGAGGATCGAACCATTTCTTCTGACCCTTTTTCAAATTTGATAAATGTTGGTTGATCGTATATTTCATTATAGTTCTATGATTCATAGTATCATTTCCTATTTGATCCCTTTGAATTCCATATTCGAAGTAGCGATCGGATCTATTCATTAAAAAGAATCGATTCAATACATTTCTTATGTACCCATAGGTGTTATATTGGATTTGAATCAGATTTCGGATCAATCTATATTGATTGACTGCCTCCATTATGTTGTTGCTAGCAAATACCACTATTTTGGGTTTTGGATCTTCCAAATCATTCCCGGGGGAGGTCCGGACCCATTTTTTTCTGATCCTTCGATAAAAAGATTCATTCTCTTCATAAAAAATAGGAGGTAGAACCAATAAATATTTCTTTTTCGATTCATCCCTGGAGTTGAATACCTCATTCAAGAATTGTTTTTGATCCAATCCGTAGGAATCAATAGAAAAGGCAAATCCCTTATGATACACCAGATCCGGCTCGGTTATTGATAGAGTGAATAGATCTGCCATTTCTTGAAATCTCTCTTTTGATTCAAAATCGTGGTGTAACGTGTATCCCCTCCTGTTCCGGTCATGGAATAGATGAAATAAATAAATAAATGGATTTTTGTTCAAGAATGAAATCTTATTGGAACTGTCCATATCCAGTTCATCCTTCGGAACCATATAACATCCCGGATCTGATGAAATAGGATGAATTGAGACGGTATTTTGTAAATACGTAATTATCTTGAATATATTAACTATTTCTTTATTTTCCGATCGCCTGGAAGGGACAAAAGAAACATCTTGTTCTTTCTTCAACAATTTCTGATCTCTAGTGGACCTCTCAATAGGATTCGAACCCATATGAAGTTCTGACCATCTGTCAGAGAAAAAAGAACGAATGGATCTTGTAGGATTCCCGAGAAATTCTTCGATTTCTTCCGGAAGCGGATGATTATTCATCTGCTTCTCACGTTCCGTGAATAGCCGGGACATTGAGGAATATCCAGAAAAGCATTTAGGGAATCGGTCTGATTCTATCTCTGTTCGTTCCGTTTGAAGAAAGGAAGGATCCCAAAGAATCGATCTTTCTTTTAGTTGTTGAATCTCTCTTTGATTGATCAATGTGTGATATTCCGAATCCTCATTACTAATGGAATCGAAATGATCTCTGGATTGATCAGAAGATCCTTTCAATTGGCTAGAATCCGTTACTTGAACGAAACTAGATCTTGTGGAATCATATTGAATATTTGACAAGACATTCCGTACCTTGCTAAAAAACCGATCCTTGTTTACCAACCACACATTGTCTAACCAAATCCAATTCTCTCTCGATATGTTCCTCAAAAAATCCGATTCGTGCGGATTCTTCCCCCAACTAAAGAAGAGATCTTGGCGGAATTGCCACATATGAAATTGAGCACAATTTTGCAAAGAAATAGCCCACTTGTTTCTCGAGAAGAGATGGGAAACATGCTCAATATCATTTGATTGAATAGTTGACCCAGCTCCTTGTTGTTTGAAGAAGCCCTCCACTTCAATTGGTATTTTTTCACGAAAAGCAAACATGAGATAACAAATCCAGTCTTTCACTAAGATTTCGAATAGCTGTCCCGAATTCAAGTTGATTATGTTTCGCCTCTTCCTCGGAGAAAGACGATCAAACAATTCCCAATCATGGTCCTTGCGGATCTGATCATCCATATAATATACAAAAAGAAACTCCAGATATTTGATATCTTTCTCTTTGAATGAGATCTCAATTCCAGCGACGGTTTCATTAGATATCTTACAACTGGAATCCCTCTTTTTTCCGATCCAGTTCCTCCACCACCGCGAACCCCAGTTAGATTCAGGCATGATACACTTTTTAGTTATTGGGAGAACCCAAGTACTCTCTTTCGGATCCAGGAAACAGCTCTCAGAGATCTTTTTTCCTTTTGGAAGATACAGGAGCGAAACAATCAACCTATTGATATTGGAAGAGCCAAAAGATTCTTCCAATGTATCATTTCTGGGTCCAATGAAATTCATAGGTATAGGAAGAAACCCTGTCAAATAGAGATTTTTTCTTTCGACCATCTTTCGATTGTTAATACGATATATAAGGACCGCTACTACAAATAGTACTACACCCTTGATCGTGAAATATCGATTGCTTGTTGAACCCTGTGAATTGCGTGAAAGTAGGATACTCCAAATTCGGGAGTCTAAGAGTTTTATAAAACGTTCTTGATGGAAAAAAATGTGAATGAAAGATCCCACTGAATTGAATTGGGTCCATGAATCTAAGAAATAGTGAGAATTCTTGATCTCTCTCAATTCGAAAATCCAGGATTTGAATTGATGTCCTTTCATTGAGTCCTCCTAAATTGCATTGATTTATCCTAAAGATTTCATTTCAATTGGAATTTGGTTATTCACCATGTACGAGGATCCCCGCTAAGCATCCATGGCTGAATGGTTAAAGCGCCCAACTCATAATTGGCGAATTCGTAGGTTCAATTCCTACTGGATGCACGCCAATGGGACCCTCCAATAAGTCTATTGGAATTGGCTCTGTATCGATGGAATCTCATCATCCATACATAACGAATTGGTGTGGTATATTCATATCATAACATATGAACAGTAAGAACTAGCATTCTTATTGAGACTCGAACTCATAGGGAAGAAAATTTATGGATGGAATCAAATATGCAGTATTTACAGACAAAAGTATTCGGTTATTGGGGAAAAATCAATATACTTCTAATGTCGAATCAGGATCAACTAGGACAGAAATAAAGCATTGGGTCGAACTCTTCTTTGGTGTCAAGGTAATAGCTATGAATAGTCATCGACTCCCGGGAAAGGGTAGAAGAATGGGACCTATTATGGGACATACAATGCATTACAGACGTATGATCATTACGCTTCAACCGGGTTATTCTATTCCACCTCTTAGAAAGAAAAGAACTTAAATCAAAATACTTAATAGCATGGCGATACATTTATACAAAACTTCTACCCCGAGCACACGCAATGGAGCCGTAGACAGTCAAGTAAAATCCAATCCACGAAATAATTTGATCTATGGACAGCATCGTTGTGGTAAAGGTCGTAATGCCAGAGGAATCATTACCGCAGGGCATAGAGGGGGAGGTCATAAGCGTCTATACCGTAAAATCGATTTTCGACGGAATGAAAAAGACATATATGGTAGAATCGTAACCATAGAATACGACCCTAATCGAAATGCATACATTTGTCTCATACACTATGGGGATGGTGAGAAAAGATATATTTTACATCCCAGAGGGGCTATAATTGGAGATACCATTGTTTCTGGTACAGAAGTTCCTATAAAAATGGGAAATGCCCTACCTTTGAGTGCGGTTTGAACTATTGATTTACGTAATTGGAAGTAACCAATTAGGTTTACGACGAAACCTAGAAATCGATCACTGATCCAATTTGAGTACCTCCACAGGATAGACCTCAACAGAAAACTGAAGAGTAACGGCAGCAAGTGATTGAGTTCAGTAGTTCCTCATATAAAATTATTGACTCTAGAGATATAGTAATATGGAGAAGACTAAATTGTTTCAAGCACCGACAGAACCAGAAGCGTCCCTTGTTTCAAAGAGAGGAGGACGGGTTATTCACATTTCATTTGATGGTCAGAGGCAAATTGAAAGCTAAGCAGTGGTAATTCTAAGGATTCCCGAGGGGAAAAATAGAGATGTCTCCTACGTTACCCGTAATATGTGGAAGTATCGACGTAATTTCATAGAGTCATTCGGTCTGAATGCTACATGAAGAACATAAGCCAGATGAAGGAACGGGAAGACCTAGGATGTAGAAGATCATAACATGAGTGATTCGGCAGATTTGGATTCCTATATATCCACTCATGTGGTACTTCATTGTACGATATATATAAGATCCATATGTATAGATATCATCATCTACATCCAGAAAGCCGTATGCTTTGGAAGAAGCTTGTACAGTTTGGGAAGGGGTTTTGATTGATCAAAAAGAAGAATCTACTTCAACCGATATGCCCTTAGGCACGGCCATACATAACATAGAAATCACACTTGGGAAGGGGGGACAATTAGCTAGAGCAGCAGGTGCTGTAGCGAAACTGATTGCAAAAGAGGGGAAATCGGCCACATTAAAATTACCTTCTGGGGAGGTCCGTTTGATATCCAAAAATTGCTCAGCAACAGTCGGACAAGTGGGGAATGCTGGGGTAAACCAGAAAAGTTTGGGTAGAGCCGGATCTAAGTGTTGGCTAGGTAAGCGTCCTGTAGTAAGAGGAGTAGTTATGAACCCTGTAGACCATCCCCATGGGGGTGGTGAAGGGAGGGCCCCACCCATGGAGTTTCTTTGTTCACTGGAATAAGCAGATTAACCGCACTCTGGGATCGATAAGTGAATTGGCTTCCCCTTGGATCCATTGCCAAGTTTGGTCTTTCCCCAATCCTGTATGGAAGGAATTCCCCCCGGGGTTCGACGATTGGGTTAACCTTCCTCCCCAAAGGGGTCAGTTTGTCCACGTCACTAAGCGGGATCCCTTTAGTTTGATTCCAACTCCACAAGTTCTTTTGCTTTGGCGTCTGGCCTCTCCGATTAGAAGGTTTACTAAAAGGCGAGGAGTAAGGTGTCTATGCCAGTACCCCCATTCCGGGTATCTCATACCGATTGGAGGTTTTAAATAAGTCAAGTTGGCTGGGGCTTGATTTTGATAATATTAGAAAGTCTTCGAGAATCTTTCTAGGCAGATAGGACGACTCCTGCTTGTTCTTGTCGCTCGGCGGCCGACGACTAGAATTTATCAATCTCGTCTCTTATCCAAACTGGGAACTCGTTTCCAGGATCCATCTATTTTGCGACTCATTTCGTCCTTTTTGGATCGACCTATCATAGACGATAAGGGATCCAATTTGGCACCAAAAACGGGAATCCCGAATGCACACCCATCTTATAGAATTTCTTTCGTCACAGCTTTGAAAGAGGGTTTACAACCAACTTTCCATTTACACATAGTCGTTATTGTCATGACGTTTTTGTTCCTATTTCGGTAAGCAAAAAGAGTTTTCAGCACAAGGATTTTCAGATCTTTTGAGCAAGGTAGGTCTCTATCTTTCACTCATGTGTATAGTACCCGGAGGATAACCAGTTGATTGTAGCAGAGGTATCATCTTTCTAACAGCAGACGGAAATCCCCAATTTAGAGAAAGAGGACTTGTCTGATCTTACAACCGTCAGTGTCTTAAAAAGCCCCTTATTTCCTTTTTTGTTATTGTTGAAGGCAAAGCCAGCCGGTTTTCTCTTCTTTCTTTTTTTTTACTCTCGTAAAAGAAGATTTTCAACTCTTTAATGCCAAAACAAAAAGTCGAAGAACCACCGGACCTATTATTGACCCTGTGACCAGGGTAGAGCTAGTTGGAGAGACATTACCTAGCCTCTGTCCGCATCAGTGGTTGGCCCACCACCGGAAGCAGAGGAAGCTAACCGAGTTGACTAAGAATCAGTCGTTTACCTCGACTTTGAACCAAAAAAGATGCCTGTCTACCCCTATGAGGAAAGCCAGGAGCTGTAAGTTCACCCCCAACAAAGCTATACTCCTTCGGAGCCTGTTTGAGTTACCATTGTTGATCCATCCGCTTTTGAGCTAGCTGCAGTACTGTTGGTATACAAGTCATCTCTTGGATATTCGATCGAGCCATAATTGCAGTGTCCACCTGAATGAAGTCAGCAACTCCTGTGCCATATTCGAACCCACCAATAAGCAGTGGGAGAGGCACCACCACCGCTTAATCCACGAAGCAGATAGGAATGAAGTAGAAGATCAAAATCCAGTCGTTTATCCAAAGAACAATTTGAGGACTTATTCTTATTCACCGAGCGAAAGCAGCAGTTCCACCAGCTGCGCCAGTCGCGGTTGACCCATCATCATCTCGCGTCGCGTCCCTCTCGGATCGGGAGGCCGAAGCATACCTTATACTAGTGGAGGAGCCCCAGAACAAATAATGGAATGGTAATCCAACTGATTGACGACTATACTAGGAAAAATTGGCTGCTTAAGACCGGAATTTATCTAACGCTTAACAGGATTCGCGCCATAAAAAAATACTAAATAAAATGGCCGTACAGAGCCTGCTGAGCCTATTCTCATCAGCCTAAGAAGAATCGACCGAATCGATCTAATATTTAATAAAGAAATTCGTTTATCGCCAATGCTTGCTAACTGAATTTTATACTCGATTTATATTATTTATTAAAGGTTCTTACCTTTTTTCTTTATTAGTTTCATTAGGGAAGTAGCCTAGCTCAGCTGGGCGAAGCTCCTAATGGAAAGAGTACTCTCATTAAAGCAGGGTGACATATTACCGTTGACCTCAGACCTCACACCAGATTTCCTCTTCCCGATCCCCCGAAAAAAGGCGGATGCTCCTGTAGGTAGGAGCAACTTCACTTTCGGTGTTCGGCGCTCCCTTCGAACTGATATCCAAAGATTCCCTGTAACAGGATGGTTTGAAATGATGGTTTATTACAGGTTCTGGTGGCATGAATAGGATGAGCATACGAATGAGCCGGAACATGGATAACGTAGTGGTTCGAGCCGGTCGAGAGTACGAGATTACTGACCGAAGACTCATCAATTGAGATGGGCTTCAGCCCTGCTAGCGAAGGAATGCATCCAACAGTGTTCTGTCTCATTGGTCCTCTCATGCTAGAATTGGCTCAACAATCCACTTTGTTCTCCCGGAAATCACTTCAATTAGAATACATGACTTATGTTACTTCGATCTGATACCTCTCGATTCAGAGAGGAAATGCGCATTTGTATTATTTTGAGTCTCCCCATCTCGATCTCTACTAATTGGATATGGGACTGGGTGAAGGGAAGCTTTATGGGAGAAAGGAGGAAAAGGTCGGTACAGCTAGTAGCTAAAGGCTTGACTCAAACATATGGTCTCGATTACGAGGAAGCCTTTATTTACCCCACCCCGGTAGCCAAGATTCAGTCTGTTCGTCTCCTGCTCTCTATTGCAGCGAATCGAGATTGGCCTCTGTTCCAATTAGATGTTCCAAATGCCTTCCTGAACGGGGACCTACAGGAAGAAGTTTACATGAGTCCTCCACCCGGTTGTGTAAGGGGGAGGAGAACAAGAGAGGTCAACTGGAGTGGAAGCCAAACGACGGGGCCGAGAATCTGTGATCGATCCGAAGAACCATTGCCAGATACGATTCTGCTTCCCCTTCGTACTACCGAGATTCTTGCCCGGCTTTCTTTCGGCTTAAGAAGGCAGCGGTGAGAATGAGGATCACTTCGGAACTCGTTGAGAATGGGCGTTTTAGGGCTGGATCTAAAAGCTCTCCAACGTGTTGCGGATCCTTCGGCCGTGAGAGGGTCTTTTGGCGGCCGTGTGAAGCTTAGCTTGCTTTAGCAGCCACGTGATGATTCGACGTTCGTGGTAGGCGTAGGAGCTGGGCGAAGCGGTAGCGAAGCTCTGGTGGTGATGCAAGTGCGCGGTGAGCGTAGTAGCCCCCTCGGGCATGCTCTTTGTACAACCAAGCGAAGAGCTAGTAAGGGCCGGAATGGAATATCATATGTAGTGTAGAATCGGATCTGAGGCTCTTTACTAGGATTGGAACAAGCGAGGAACGAGTGACCACAAGCTCCGCTTAAGCGCTCGACATGCAGTTAGCTCAAAACATGTTCATCATGTGGCCGAGCGAAGCGCACCTGCACCTGTCTTTGTGAAGGGTGAAGGTGAAGCAACCTAGCATCACTTTAGATAGGAGCAGAATGGATGACTGACAACTGAAAGTCAGTTCTTCGGATCGATATATCGTACCACGTAATGGAGATCAGATCTTGGTCTGGATCCGGTGGTTCGCAGAATTCGGGACCTAACGATGGTTGTTCGGTTCGTCACATAAACGGGAGCAGACGATTCCCTCGTCTCTCCCTTTTCGGGGAATGGCTGCAATCACAAGCAAGTGATTGAATGAGTGGGGGGCTCCGAAAGCACATGCGGGATAAGCAGGTGTTTCAGGAGACGGTCTAAAAAAGGGTCCGGTCTCGAAAGAAAAGAGAACTCTCAACAAGCTGGAACTAATCAAGATCAATAGGAAGTCCCGGAATTTCTTGACAAAGTTCATGCGACGACGATCTATATGGAAGGGCTGTTTTGTTGATGCATTCTTGTTGAGAAAGTGTTTTTTTTTCATTCTCCAACTCCGGATGAGTTTGAGGCCTCCGGCGCCTTTTTTTGAAGACTTTTTGTTGCGCCCCTATCCCTAAAGGGCGAGGGTGGCGGCCTTGATTGGGTGCCCCTCTAAGATCCCCGGTAAACTCGGGCTCGGGGGGGGGCCTTTGCCTTCATTTCTTGAAGAGCACGAGGTCACCTCTTCATCAATAGAAAGGAACGCCAGAAAAAACATTGTGAACTCCCCCCAAGAAAAAATAGCGGTAAGTGATGAGGGGGCGGCTTTCTTGTGGTAGTCATTGCGAACTCATTCCATTTTAGGAGGATTCGTTCCCTGTTCCTGCGGCTGAGAAGCCTCAAGCTCCGCCCCCCTTACTCAACCTCTATAAAAAAAAGCCCTTTCCCCTTTGAATAATAATAAGGTCAGCTCCAGAACCGGCGGAATTGCCCAATCCTATCTTTCCAGGAAGTCAGTCCGGAGCGGGAGCAACTTCTAGAGCAAATTCTGACTAAACTCGATCACTTGGCGAGGGGGGGTGTAGGAGGTCTTTTTGAGCGCATGTTTTTCATATCGATCAAGCGGGTTTCGTTTCATTTTCCGGAAAGCCTGTCATACTATTCCACTTTAGCTAAGCTAATGATGAAACAGGATCTGGATTTGTCTGCAGATGATGATGATGTCCACTCCTGGCTCGATGCACTTAACGAAAGGGAACTCTCACGATGAAGAAAGAATTTCCTTCGTAATTAAGCAGCATCCTTTAAGTGAGTAGGGGTGCGCCGGACCGCCGACGAATAATAGGTACCCCCACCCCAGGCAGAGTTAGTGAGCCGTGTAATAGGCGACCATTTCGCGCGGTTCGGGGGGCACTTGAGTCAGCCGCCGGCGCCCGACTGCGTCTTGACCCCTATCCAATTTTTGGGCCAATTCCCCCTTCGTACTACCAAAAAATGAGATTCTTGCCGAATCCGAGTTTGCTGCTCCAACCATTACCAAACTAATACCTATTCTGTTTAGTACTTCAGGTGCTTCTGTTGCGTATAATGTAAATCCCGTAGCGGATCAATTCCAACGAGCCTTTCAAACTAGTACTTTTTGTAATCGACTCTATAGCTTCTTCAATAAACGCTGGTTCTTCGATCAAGTTTTGAATGACTTTCTAGTCAGATCGTTCCTGCGTTTCGGATATGAAGTCTCATTCGAAGCTTTAGACAAAGGTGCTATTGAGATATTGGGCCCCTATGGTATCTCGTACACATTCCGACGATTGGCCGAGCGAATAAGTCAACTTCAAAGTGGATTTGTTGTGCGAAGAGTGCGTTATGACCCGTGGCCGCCTGCCTGGTGGGGGCGGCTCCTCCGTTGTGGGTAAACGGGAAACCCGACTCTACGAACCCGAGGAAAGGCTGCACAGCAGTAGTAAGGGCGTTAAGACCGGAGCTTTTTGTAGTGCTAGCAGTAATGCAAGTGAATGAATCCCATCCCCTATCAAGTGAAGTGCTTACGCCCCTTTAGAGATAGGGGCGAGCAAAAGAGCTCGTTCTTCTATTTTGAGATCTTTAGATTCGTAAGATCATGATAGAGTCCCCTTTACTTGATATTCAATTATTAAAGCTCCCGCCGCCCTACAACTAGTATAGTATAGCAGAGCAGCCAGCTTCAAAGCTGACCTTCTTATTAGAGAAAGGGGCGCGCTAGCCTAGCGCTAGAATAATATACAAGGTTAGGGGGCTGAAAAGCTGTTGTTTGCTGTCTACTTCGCGAGCCTTCACAGCCCCGTTCTGTAACTTCCCTTCTTTCGTCCGTCCACGAGGCTGTAAAAAGAGAGAAAGGGGCGGCTATCTAGTGGGAGTCGTTTCGGTTGTATGCCACGAGGTCCCTATGGACAAGGGGACAAGTGAATCATCGCTTTTGGGCGCAGGCAGCCCTCTACCATCCATCCCATTGCATTCCATCGTCTCGTATTGCTTTACTAAGCCGTATCAGACCAGATACATCTATTGAGTGAGAGAAAGGGAGAAAACTCTAAATATTCTTCATTTTTATATTGATAGGGATCCCCATTCATTCCGTCATTCCCGTCACTACGGATTGATTGTCCCTACCTAACTACATGGTAGTGGTCTAGGGAGCGCAATTGCTAGAGCACGGGAGAATTCAGAGTAATGATTTCAGCAAGAGCAGCCGGACGGACTACTATAGTGAGTCTAGTGACTACTAGAGTCGAGTTGAGTCAAAAGGTATGGTATAGCAGCCTTTCCGAGCGAGCCTCTGGGATCTCCTGTAAACCCCCATGATGTGGTAAAGGGAGGATATTAGGGGAAGCAGTGAGTGGAGATTCCCCTGCAGAGAGCCGGATGAGGGGAGACCTTCACGTCCGGTTCGGAGGGCGGGGATATCCCGACCCTACTATCATTATGCCTTTGCAATGTTACTTGGTTTAACTCTATTTGTGACCTTTTCTCGTATGTGGGACTCTCTATCTTCTTGGGTAGATAATCGATCGTCTTTCATTTTGATAGTGAGTCGTTTTTATAATAATAAGTAAAGTCAAGAATAATAATCGAACTGGAGGAGCTTGCCAGGATGGCTTGGTAAGCAAGCAACCTGTTATGTAGGCGCCAACTCCAAGTTCTTTCTCTTCTTTCTTTTTTAGTTTAGTGAGAGTTCATCAAAACAATTGTCCAAGATTGCTAGATCGAGCACGCGACGCGCATAGTCTTAAGTTCAAGAGCGGGTTGTCTCCTCTTCAACATTTCGACTACTACTTCCTTGCCTTCCCTTTTCAGAGATCTCCTTGTTCTCTTCCCAGATTTTCCTCCATACCTTCCCTCTTCTTTCTTTGTGGCTTCTTCATCATGTTGTTCCATCCTTCAGGGATGTTCGGTAGGTGTCCGGGCCTCCTAAAAAATCCTTCCGACAAGAATGCAGCTTGAACATTGTAAGACATTGAACCGTCTTGCTCTTGTGAACACTGATCATAAGTGGCAAAAGCCGCCGGAATCCTCATTTTTTGTCCATAAGCTCTCCTCGCTACTGTAAGAATTTCAAATGTCTTTTTATACACTGGCGCGGATGATTGCCCCTAAAGCACCGATGGACCAACGCCTTCGTCTATCACCCGAATTTCTTGATTCACGGCGTCGAGTATTTGCACTTTAGATTTCGTGACTCGACCTGTAGACGGTGATACCGCCCCCTTCGGAGACGTGATCCTCTCTTATTCACTTGTGCTGGTGCTCATGAAAAGCTTGGAGGTCGGCGCCTGTGTTCTGGCTCTGGGGGGGTGTTCCCTTTCTCAATTATGACGTACTAGGTTAGGTTGCCATCTAGGTCTCGGTCGGGGGTGACTTCAAAATTCTGGTAACATTCTTCCCTTCCCTTGATTCACGATCCTTGCTGCTGAATTAATCCCCCATGTGTCGGGACCTGAACCGTGGTGGTGCTCTTCTACAGCTTCTTCAATTACATAGATAACAGCTCCTCCACTTCTGGAATTGATAAAGGAAACCTTTCCAAGCCCGAACAAGATCGGAAGAACTGATTGCTTTCTACAATAACAAAATAGTTATCTACTAGCCATGTTTTCTTTCTGTGAGAATGCCGTAGGACTCCAGGAATTTTGGAAGCTGAACATGCTCAAAAGATGCCTGCCTAAAGCATTTCGCTTTGATCATTCGACTGTCCACCGAGTGAAACGGTATCCTCGTATGGACTTGACAGCTTCAGCGTACAAGGACCCGGGCTGAGACCAGAACATAGAAGACATCACCATAAGTCTCAGGAGGTTCTACCCCGTGGAAACGCTCTTTAATGGAACTTTAGCTTTAGCTGGTCGTGACCAAGAAACCACCGGTTTCGCTTGGTGGGCCGGGAATGCCCGACTTATCAATTTATCCGGTAAACTACTGGGGGCTCATGTAGCCCATGCCGGATTAATCGTATTCTGGGCCGGAGCAATGAACCTATTCGAAGTGGCTCATTTCGTACCGGAGAAGCCCATGTATGAACAAGGATTAATTTGACTTCCCCACCTTATTTATTGACCGCAACTTCCGTATTTATTATCGCTTTCATTGCTGCCCCTCCGGTAGATATTGATGGTATTCGTGAACCTTTCCATAACCTTATCATGAACCTGGTTCGAATGAATAGTACACTACACCCACGTAACAAAGAGGCAACATCTCTCGGAGGACTTAACCTATTTCTAGTGAAAAGAAAAGAGTACCAAATCCCTCGTTAAGCGAACAGCACCTGGTCATCCTCCTTATAGTAGCACTAATGACAGCTGCTGGTGGAGGTGAGGGAAGTATACTTCTCGTACTAGGAAATGGGTGAATTACTATGCAAATGTGAGCGACGATTCCCCTTATCGTAGTAAGGATTAGGCACAAGCTGAGTCAATTACCAATAGAGCGGCCGGGAGAACCCTGAGAGGTCGGATTTGCCCTATAATGGGTTATAATGTGGTACATAGGGTTCGTGATAACGCTCTTCTAGCGCAACCGTTTGAGTGCACATTCAGAAGAGATCAAACCTATAAAGTGTCGCAGGCACAAGGAAAGAATCCGGAATAAATTGATCAACTTTCGTCATTGCAGGCGTTCCTTGTAGAATCGAGTGATTCGCAAGTGAGTGTAGGTAGATCTACCGCCCTTTTCTTCAGTATGCCGTTCGCCGATGATCCGGTGTGCTTTTCAAAACCCATCTTTTATGCCCATGGGAGATGGAAGCAGCTGTTTCGTTAGGATGTGGCAAAAGCGGTCCTCCTTTTTCAATTGGAAAGCAATCATTACTATGCTATCGCGGGAAGGGCCTTCAGTTCAGCAGATAAGATATAGTGTTATCGATGCAGTCGGTCTAAGCGTAGGATCCTCCCCTCTCTTTACTTCCCCGAGTCCCTCATGGAGCTGTTGCTCCCCGGGAACACGAAGATTATACATCAACCCCTTACTATAACCAGTCTCATCTCTCTTCTCTAGGAGTCAAGATTCATATTATTTACCCCGATCGTGTGTAACAAGAGATAGACTCAGTCTCTTACACACCGGAGTTTGAAGCTCCTGACGGAATGGATTTTCCGCTTGAGCTTCTTCCTCACGTTGAAGCAGGGAAATCCTAGCCCTTGAAAGCAAGCAGCCCACTTCGGACTCGCTCACAGGAGAAGCACGGACCTTTATATCCTTCGAGAAGACTCAGCTAAGTAAGGGTGAGCTCTGACTTAGAGAGAGTTGGGTAGAGTCAATAGCTCTAAGATCACATCGGATTGGTCCTAACTGCTAGGCTAGATCTTTGTGAAAAAAAGCAAAGTGCTTTCTCCTTCACTTCAATGGGTAAAGAAAGACCGGTTGACACCGCTTTTCAAAGATTGATTGTTAGCAGACTGAAAGTGCCTTGCCTTTTCTTTCCCTTTGATTACAGTTGGTCTCTCAACTCTCACTGTAGGAGGCTTCGCTCCCTGCTGAATCAGTCAGTGAATCAATAGTGGATATAGAGGAGTTCGAGTAGTTGATCTCGAGGTGTTCAATCTGGTCGTGGTGTGTCTGATGGTTGAGCTCCGCCTTTGATCTGCGACTCCCTTGCCCTCGATGCCTGGAGATGCCGTTTATGATGTGGATACAGCAACTAAAGGAAGATCCACTATAGAATTCTCTCTTGTTCCATTGGAGGCTATATAAGAGGGAGAATAGCCAGTTGATTAATAACCATCCCTTGATGACTGAAGTCAGACCCAAAAAAAGTACACCAAGAAATAACGTACACTTTAGTGTACGTTATTTCTTGGTGTACTTTTCATTACAAACAAAGTGATTTCAAAAGACGATTCTTTCTCTACTGCTTCCTGACGAATGATTGATAGGAACGGATTGCCTGGGCTTCCCTGCATCCGATCGACTCATACCTCCCAGCCCTGTCTCCAGGATCTCATTCAATAGATCCAACCCATTTTTAGGGTATCTCGAGGAGTTCGTCTCCCACTTCCTTTGCTCCACTGGCACCAAAGAGAAAGAATTCGATCTCGAAAGAAAGATGGGTTGGTGGGCTGTTTGTTTAAGCCTCCCTATCATTTAAAGGCAGATAGCGGAAAGGTGAGCGGCTATAGCTTCATTCTTCATCTTCCTCTCGCTACCGGATGAGTGAACTCTACCCGCCTATGCTGGATGGGATTGGATTCAATCCACCCTTAGGCCTTGGAGGAGCATATATTGAGATAGGATTGAATGCCATGCCCCGCCGGGTTGCATTAGGAGAATAGGTAGGCCAGCGGCACATCATCAGGAATGGATGAAATCAACGGATTCCCCTTGCCTCCTGGATCCACTGGGTGAGTGGAAGACATTGAGAAGGGCTTCACATCCCTTGCAGGGCTTTGAGGTTGATTGAAAGTTGCGCTCCGAAGATGGAAAGATTCCTGGAAAAAAAGAACGCCTTGAGGCGGAGGATTGTACTTGGAAATGGAAGCTCTGTCCCCCTCACACTATATTTTGAATTAGGGGCTTGCCTCTTTCTTTCTCTACCGCCTGTGTCTATCTCCTGTCAAGTGTGCTCCCTGCCACGCTACTCTCACAGGAACTGTAACTGTGTGACTAACAACAGTACCAGTTCGTGCATTAGTGGTTCAAGTGCAGTGCCCAGAAACGGTTCAAAGATCTATGGCGACATAAATTTCCCAAGAGATCTATGGGAAGTATATTAAAAATAATCATCAAGTAAGTTAAGTGGCCTTAGTTTCATAACCTAAAGCACCGGTCTTCTTATCAACAGCAGAAGCAATCCTATGAGAGTCTCTTGGGTTCTCATCTATGATTGACTTGGGTATGTATACTTTTGATTCTCTCTGGAGACATGGCTATCGTATGTCCACAGCGTTACAACTCGAGTTTTGCTTCGCATCAAACAACTGGTATTATGCATTCATCTTCCAAGCGTCATTCTCAATGGTTTTTTTACATTTACACTGGGGCTGCCCATCATATGACGAGCAATCCGGCAGCATTTGTCTCATCCTCGCCGTACCAAGGCAAAAGTGTCGTCTTCACCGGTGACCACACCCCACTCTCTATTTCAGACATTGGTACGATCTCTTTCTTTATCATTTCGTTCTGGCAATGTTCTTCATCTCAATGATGCTATGTTGGTTCCTAAAGTCAGTCTCTCAAAAAATGGGATCGGTTGGACAACTTTGTGATGATCGCCAAAGCTATGCCATCTTTACTCCGACTTCCTCTGTGTTGTCAAGGATCTACACACGCATAATGTCATAGCTATAGGGTGCCGCCCGTAGCCAACCCATATATGCTTTAGACCAGCATCATTCTCCTCTTCTTTCTTTGTGGCTTCTTCATAACAAAGAGCTTCCTGATCTTTGGCAACTAAGGGCAACTAGAGGTCTTCTTGTTGGTTGTTAGGTCTTCGACTACATTGAACAAACTAGAACGCCTTCAATTGCTTCCTGCATTTGCTAGTTCTTCATTCTCTTCTTGGTTTAGCAGCCAGCTGGCCAAACACGGGCAAGACCTACGAATTCCAATCTTCTTCTTGTTTCAATTCCCTCCGCCCTTTTGCATTCTGATGTATGGGGCCCATCGCCCGTGCCTTCTCTCTCTGGTTATCGCATTCCTTTCTTAGAACTAATTCATAGGGGGTTAGTTCTAAGCTCGTTTATGGATGATGTATTTCGTTATCAAAAAAGAATGAATTAAGCACAAACCTTACTAGATAGGGGTCAGTGCTTTTCGGCTTTTTTTTTAAAGCTAAGGTTGCAAATTGATTCTTTTGTCATCGGATTCCAGTTTTGCACTAAGATTCAGGGGGGAATATGTCTCATCAGCTTTCTCTCAGTTTACAGCCACTCATGGAATTTATTATCAGTTCTCCTGCCCATATACCTATAAAATGGGGTCGCAGAAAGGAAAGGAAGCATAGACACATATCAGAGATACGGCTCTTGCTCTGATGTTTGACAGCCGTGTCCCCCCCTATCTAGTAAGGTAAGTGGCCCTATGTTAGTTGGGGGCCTTTTCCATCCTTTTCCACCTGATTATGCTTTCTCATCAACCGCCTTCCTCTGTGCTTGGCAATATTACTCGAGATCAGTGTCTGTTTGGATCGCCACCTGATTATGAAAGTCTTATACTTCTTTTTTATGCTATACTCATATACCTGCCCAGCTACGTCAGAAGCTTGCACCTCGTGCAAACTGATGTTTCTTAAAGGGGCATGCCTGGGCTCAGAAAGGCTTTCGATGTTTTGATCCTTCTTCTCGTTCTCGCCGTCCCGGCATGTTACCTTCCATGAGCACGAGTTCTTCTACTCCCCCTTATTTTAGTAGGCGCCTATTGGATCAGCATCTTCTGGATCTTCTTCACCAGTGGTTTTTCCTGCGCCTCCCGTGCATCAGGGGGAGTCAGAGTCCCAAGGAAATCAGGGTCGCAGCCCTCTATTGAGCAGCCAGCACTTGCACCTCGCTCTTCTAATAATAAAGAGCAGCCAGCATCTTTATCATCTTCTAGTAACGACCAGTTGCCTACGGATTCTCCTTCATCCTCTATCGCAGCAGAGCCATCTCCATCTCGGCGCTTGAATGGTTTTCCCCGACCCTGCTGCAAAGGAAAAGTTCTTTCCCTAAATCGGGCCCGGGACATTCGACGAAAAAGGAGGACCCGATGTTATGCCCTTTATCCCCCCAAAAAGGCCCGGATCTCCTATTTCTTTTTTTATAGGAAAATCAGCCCGCCCCGAGGAAAAATATGTGTCCAGGAAGGCTATGTAAATTAGGGTCTTTAAGCCCTCACCCAGCACCTATTAGTTCAATCAACATACGTTTCGAAAATCATTTTGAAGCCGTATAGCCATTTCAGCCTGACTCCCTATTCTCTCTTAAATAAAGCTATGAAAAAACGGGAGTAATGTGGAATGACTCCATTCCTGTGAGCTGTAGAGTTAGTTATCCCTTATCATCCCTGGTATTCCTCCTCTCTATGAGATGTGGGATCGACCCCGCTGTTTCTACATCCTTTTGGATGATAAGGCATGCCTATCCATGTTTTATCCAGCCTTTGCTCCACTATCAACTACCGGAATGGTTATTTTGCCTGCACCGCTTTCCTCTCCCGCGGCAAGAGCTCGTTCGCCAAGTCCGAACTCCCACTTTCTCGTCTATGACGGCTCTCTTCGATGCTAGCAACCGCGTTTGACCCTTTTCCGCGCTTCTTTCAATTTCCTTACATTCTAGCTGAAAGAGATACTTTACCTTTACTTAGAGAGGGGCTGCGGTACCACGCTCTTCCGTGCTCGTAGGTTGACTTCCCTATGCATCCCGACTAAGGTCTCACAAACGTGCACTTCCCTTATGCATCCAGCCGCTTCACTAATGTGAATAGGTTATACAAAAGGGTGGGTTGGTTATATACTCTTATGCGCGTTCCTTCTTCGAACCTTTTGGTATGTATTGCCCCCTAACTATAGATCAGATCCACCGGACGAGAAACTCAATTCCGCACTGCTGCTGAGTCGTCGGACTTATCCACCAAGGGATTCCTTGAATTTCTGTGGATTGCGTTGGAGGAAATCTACCAAAGCTAGGCAGATAGATGGACTCCTTCCCCGCTGCTAAGGGAGAGCAAGAAAAAAAATCAAATGATTGTTTTTTAATCAGCGCCCCCTTTCTTTTGGGTATGCAGGTACTAAGAGTCCTCTCACTACCAACCAGCAGACATCATCTGGCTGGGTCTTGCCGGTATCAACAACAAGAAAAAAAAAACAAGCAAATGGAAACAGCAACTAACTATGGCTCTTGGCCCAGACAACGTCCTAGGCGTAGGGGAGATCGGAGCAACAGGGAACGCCTAGACGACGTTTTTCTTCCTGGGCAGCTGTAAGTAGATCGAGAGGTCGTTCCGCCCCTTGTCCCCGAATAAGGGTAATATGTTCTCATAAAAGGTTGCTCCAATCTGACCTAGCTGGCGAGCGATCCCAGTTCGCAGCAGAGAACAAGACAGGAAGCGAGCGTACCTTTGTTCGCTTCTTCTCCACCAAGCACGGAAGTTTAAGGATAACTGTAGGTCGGTGGCTACCTAAGGAAACTCCGATTCGATCCGCCCCCCGGCTGGGAGGCATCTACCTCATCCCGATCACAAGGAGAGGTTCACCATGATGGGGGTACTTCTTTTTTTTTCCCTTCCGGAAAGAATGAAATGCATAGGGGACCATCCTTTTGTTGCGGCATGCTCCTGAGATTTACGGATTCGCAGGGGGCCTCAGGCCCTACTTAGTTGACTGACAATGACAAAGGCTTACGAAACTAAGTAGGACCTTTTGAATTGAATCTGAAGTAGTCTATCAGTGGTGCGAAGCAGCTTTGCTCCTTTTCAGTAGGGGAGCGAAAGGTTAGACCTTAGAAAGTCAACGAACAGCGGTTCTTCTATGTAGGTATGGCGTTCCCCCTTGACTTGACTCTCCTAACGTCGAGCTAAGTGACTTCGTAACCTTTGCGTAGCGTAGTAGAATGAAGGCTACGCACCGACGCTCTCTTATCTATTAGCCTAAGCGTCTTCGCTAACTCGCTCGCCTACTATACCCTACTATACAATACATTAGTAGGGTATAGTAGGCTAACTCAGCCGCTTACTTCTACTAATGTAGGGCTAAGTAGCGCCTTTTCCTTTAGGTCCAACGTAGCGTTGACAAAGAAGAACAGACGGTTAAAAGACAGCGAATCTTTTTATATATATAAATATATATAGGCCAGCTTAAGAAGCTACCCTTCCTCTTGATCTGAGGTACGAAGAGCAAGATCTCTTTTTTATGACTTCCACTTATCGATCCCGGCCCGGAAAAGTGACCGACCAGGGCCCTATTGATGAATGAAAGAAAGGGTTTATGAGCCCTAGCCCTGTAAGCCCACACCTGTGTAGAGTAGATCGTTCAACACCTGCGGCACAAACCCATTTTTGACCTATTGGTCCTAGTATCATAGGCGACCGAACGGCCGCCCCCTAATTACTAGACCAACCCGCTATAATAATTCCATAAACACCTAGCGAAGATATGGCAAACAAATAAAGTAGCCCTATGTTCGGATCTGACAATACCATACCATAATCAAAAGGTACAACGGCCCGAGCGACCAGACTTAACATAAATGTAGCCACTGGAGCCATTCTAAAAAGGGAGAAATTTGCACTACTTGGTGAAAGAGGTTCTTTTAGAATCAATTTCAAACCATCTGCTAGAGGTTGTAACAATCCGAACGATCCCACTACATCAGGACCCTTTCGACGTTGCACAAAAGCCATTACTTTACGTTCAGCTAGCACTAAAAAGGCTACTCCTAGTAGAAGTGGTAGAATTATTCCAAGTATTTCAGCTGGAACTGCTATGTACGTTTTCGATTTTCTATTCACTCATGATCTGGCCTGGTCGACCCGATCATGATATTTCACTCATGATCTGGCCTGGTCGACCCAATCATGATATTAATGGATCGGACCTTTTCTCGAAAAACACCGGATCCCGAGAAGAGTTGAAGATGGTGCAAGATCGAATCCTCTTACCTTACTTCGAATGGAAGCTTAGCCCGCCTCACTTGCTTTCTTTACTGCATAAGGGCATAAACGAAGTCAACGGATTTCCTTCTAACTAGCGGCTGAGAGTAAGCAAGCTACCTTCATTCAACAGATTTGTGGTTGAGTCAATAACATGCTCTGGGTCGGGAATCTTTGCTCTTCTCTTTTGCATTTCCGCTGCCTGCGTTCTTTTTTGTGTCCGTCCGTATCGCAAAGCTGGTCGACGCCAGCTGTAATGGTTGAAAATAGGGGGCCAACCAAGACCCCCTAATAAAGCTCGATAAAGCAAACGATTCGTTCCGACAACTTCGGACCAGATTAACCCCTTTGAATTAGCCGATCTTACAAAATCGATCGGGCGGGCTGGTTGGGAAGGGGTTATTAGTGGAGAAAAGAATCGCTGAGAGATAGATTCGACTATTTGGTCAGGACGAATGAGTGGCTGTGCAGCATGCTCCGGAGGAGATTGACCCTGAGAGTCAGTCCAGTCAGAAAGGGGAGGGCCCGCTGTCTAGACTGCATTTCGGGAGTTTGAACACCATCCCATTTCAACCAAAAAGACAACCCTGTCAAAGGTATCTAACCTTCCTTCCTTATGAGTGGAAATCCAATTCCGTTTTGTCTTTTTTGCATAAAAACCAGCCAGCCGGTAATATATATTAATTAATATATATATATATATATTAATTAATTTGGAAACCCGTTCTTCCGACCATTTTTGAAAAGCGCATAGTTTCTCCTCAAAAAATGACCTCTCCCGTCAGGGAGCGCATTAGATATTTACCTAAACCGGTAGGTAGGTCCTTGAGCAGATCCCACGTTAGCCCCAAGACGAGTAAATGCTTGAGCTTAAGTGAGAAGGGCCTCCTCCCCCCGCTGGTATTTTGCCTGTATGGTGTTTACCGGGGGGGACCCTCGATCCGGAAGGTATGCCACTATCGGCTACTATCGAGATATACATGTCTGCCTCCCTTGAAAGCTCCTGGTGCTGCGACTATCACCGGTAAGTTGCGTCGGATCAACATCGGGATTCGAATCCACTGCAAAAGCAACTAAGTCAACGCCTATTTGCTCTGGATCTACTGGCCCGGACGCTTGAATCTATTCCACCGCAAACAACCGAATATACTACTGCTGGATCTTCCGCAGCTTCTGTTGTTATTGTTCTCACCTGTCACTACGCCACCTCAGCTGCTGGGACTGGAACTGCTTCCGCATCTGGCACTCCCCAACCTTTTCTATCGAGATTTAGAAGTAGGGCGAGTGTCTAAAGCCCGGGTTATCTCTCTGAATCAGCTTATTCACTGGACTGTTAAGCCATCGAGTCCTCTAGGGTTGATCGACCCGTTTCAAGAAGATTCATCCAAGACTAACGATCTCGTTAATTCTAAGGAGGAGCCCATTCCATAAGGAAGATGAGAGGAAGGCATACATAGTTGGCTGGTTATTTGTCTTTCCCATTCCTGCTGCTACTGAAGGTGCCCGGAATTCATGGATTCTCTGGTAGAGGGGAGTCGAGGTGGAATTCTTTGGTGGGCTGGCTTAAAAGAAGCCCCCAATTGCAATTGCAGTAGGAGTAGCTACTTGTTTCATGGCTTTAATTTGAGCTTCAGATCCTGAATCTCCATAAATGGGTATGACTGGTTAAGGTGACCTGCTTTCTTTGTGCGGCAACCGCAAGTTAAGGTACTCTGGATTTGTTATAGCACCACCATTTCACAATATACATTGTCCGGGAAAGCTAGTCTTGGGATTGCTGTTTTATCCTACTGAAGCGAACATTATGAAAGTTTAGGCTTGACTCTAACAGGTCTGTTAAAGTCTCCTTGCTACGGCCTTTATTAATATCCCTACCCTAGCTCGGAGGGTTACTCGAATCTTTCGTTTTTGTACTCTATTCGTTCCTTGAAGGTCCAATTAATTAATAGTAAAGTAATGTTCGGACGGTTAGTGTCTGTTCTGCATGACTCTGGAACGTTATAGCTAAGGAGCGGATTTCAGGGTCCCTTGACTTGCCAAACGGTTTCCAGTATGCCTATACAGTCAATCTTTACACACATGATAGTGGCAGCCAGGTTATCGACGATTCTACAATAGGCGGCCGCTACCCGACTTAGCGAATCACTTCCAGGCTGGCATTAAATCGAGATCGCGCCAGTGTCTCTTGTGTGCCTCATTTATGCTGGTGGCATACCGTACCGTATTGTGCTGAACACTCACAAAAGCCGTGGCCTTCCGCTATGTTAGACCCTCCCCTAGAAGTACAATGGTGGGTTCCTCCGGAACTGGTAATCCCCGAAAGACTTTCAAGGAGCCTTGTTCAGCAGGTGCGCTGCAAGTATTCTTTCACAAGTTTGACGCAAGTCGTACTTCCCAGCCCTCTTAGCTACTTGTACTAACAAACTAGGGCGCTATACGGAAGTTCGTGCCTGCTTATCCCGGCTACAATAACTATCGAACAGCGATCCATCTGAAGAATGGCGCTTGTATATCCCTAGGCGTGGGTCTGTACTTTCCCCTATTAGAGAAGGGGGAGGTTTGGAACCCGAAAAGGAAGACATGATCCACATAATAAGACATCATAGCGCCTAGAGATACAGGTACGGTTCATCGCGTTACTTGTCCAAGCGTGTTGCCGTCTCGTCGGATATGCCATACTCTTATTTTGATGAGGTTAGGAACCATTTGCTGTTACCAGCATTGCTCATTATTAGGAAACGCATTCCCGTTTATCGATTTTCATTAAGGTTACGTTGTCGCTTTCGCTTTAATAATGAATGATATGGAGTCCCTCAATATATATGGCACGCTTGACTAATCGTTTCCAAAGGGGTTTTCACCATCTATTTCTGCCTGAACTCTTCCCGAGTTTCCCTCCTAGCGAACGGGGAAAGCTTATCCCTCACTCGCATTCGCCTAATCGAGCAGAACGCCACTCGGCGATCATCCTACAACAGGTCCCGCCTATAGTTATAGTGTCGAAGACACAATCGATTTTGTTGTTCTTACGACGGTTGTCAAAGACCGGATCTTTACACTTCGCGACCCTCTCCGAGTATGTGCTTAGTGCAAGGCCTCATAGAACATAGAACAATGAAGTAATGTATCCATACGAGCTCCGGCCCTCAGCTGCTCGAATACAAAATCAACTTGTTCATTTATGTTACCTGTTGTGGACCTTCAACGTTTCACCTTTCATAGATCTGGGAAAGGCTGTTTTGGTTTGGGAAGTGACGTTGAGACTGGGCACGTGCGATAAGTAATAAAGAAAGCAAAGGGAAATCGGAGGAGTTAGAGCAGGGAACAATGGGCATCCCCGCCTGGAAAACAAACAGTAGAGTCAGGCGAAGGACCTGACGCAACTCTACTACCGCCTTTCCTACCAAAAAGCTAACCCAACCGAAGGAAATTACATAAGGTCTGGAAAGGGCTATAAAGAATCTCATTCCTTCCTCCCTTTCTTCCCCTGTTTCCGAGATCGATATAGCCCTCTCGAAACCTAGCTGTTAGAGTCGCATTTCCGGGCTAATATTCCACTTAATCCCCGAATGGGTACTTGAACCCTTCTCCAGCAAGGTATAGAACAACTAAGGTGTGGGCCCTGCTCGCTTTGGTTCTGCTTCTGTGGTGACCAAGAAGCAAGAGCTTGAGCTCAACCAGCCATTGATAATCACTTTTGTGGTTCCCAATCGGGATGGAGATTCCGGTCCGGTGTAGGGGACACCTTCTTCATGATCTAGGGGTCCAATGTAGCCTGCGCTAAGCAGGGAGAGCTCCTCTTTGGTTCCATCTGTCCACATTCTTCCCTTCCATCCAGGGGAATTCGGGCTTGATTGTTCTGTGTAGTCGATTCGCTCAGTACCCTCCATAAACGGAGTCCATGAGCTCGGGAAGAGAAGTAGAGCCCTCGGTCAACCAAGAGAGGTCCAGCCCTTCCTGATCATTCATCATTCAATTCGTTGCGTTCTTCTTTCGAGCGGATCCGTCAGCTTCCAGCCACCCAACCAATCCTGTTGATCCTGACCTACAGAAAGGGGTGAATGAGGTAATCTCAGCCGCTTGACCGAGTTGACGAGGTGAAGGAGAGGCTCCAGCACAGGTAGGTAAGGGCGAAGTCATCATAAGTGGTTGACTGGGCCTAGTCGGTCGGGGCCCGCGAGCGGCTGAAGGCAAATTCATCGTTTTTCGCTCGTCTTTCATGCGTGCCTGTATGAATTGTATAAGTCATTAGTTCGTCTTAGAGAATGGAATTAGGAATTATATTTGCGTCTTATTGTAGGTCGGTCATCTGTTCAATCTGGAATTCCATCTCTTGTTTGGTTTCTGGTACCGGTTTGAGTTCCTTTGTTCAAATCAATATCTATGTCAGGCTTCCCTTCCCGGTTGTCCTGTCCTGTTCAATCCGTTGTTCTTCTGTCCAATCAAATATCCCGGTCGAGCTGGCTTGGCTGGTACATCAATCGGCATATTGCTTGTTTGGTACACATATCTTTCAATGTCAATCAAGTTCTCGAATTCATTCCCCTTGCCTTTTGAGCTGAGCTGAGGAAAACGTGAAGAATTTCCATTTTATGAGCTTTACAAGCTTTAAGAGAGAATAGGGAGTAAGTCAGGGGAAAAAGAGGCTATAAGTAGGCCGTTTGCTATTGCTAGTTGGGCTGCTCGCCTTTATACGGCTTGGCTTCGCTATCGCTCATGACTTGTATTGTGGTCGGCCTCAAAAGTAGTATTCCTACCATAAAATAATGCCGATTATCTAGTGCGTTAAGCTTCGCCAGAAGCAAGCAAGACGAGGTCGCCCCTATCTCTAAAGTTCGTAGACAAGGCTCGTTCCGTACTTGACTTACGAGCTCGTGTAGTACTCGCCCCTATCTCTAAAGGGGCTTATGCACTCCACTCGCAGTCGTATAAACGAGCGTTAGAGCGAGCGAGCGAAGCCTTCAATTTAGGGGCTTCCCCCCTTATCCCTCACCCTACCCTTTCATTTCCGCTTAAGCTTCCCCGGTTTGGGGGATTAATTGATTGGATACCCGAGAACCATAATCTTTCCTAGGAACAGCTTCTACGACGATAGATAGGGGTCAGGTTTGTTTGGCATCTATGCCCCCTGCCCTCCAAACAGTATGGGAGCCTTTCAGCTCGTACTGCTCACACTCCTAGATCTTCACGGCACCTCCCCCACCATAGTGTGAGCTGGGAGCTGCTCCGAAAAGCGAGGCCTACTTCCAAATTCGCTTTCAACAACACCACGAAAAAAGTCAACTATGGTAGCCCACTGATCTGATCATAGGTGAAATCCAATCCCTTGGCCTCTCGGAAGCGAGAAAAAAGCGAGCAGCAAGCTGAAAAAGCCCTTTCCCCTTTGAATAATAATAAGGTCAGCTTCATAGCTCCAACCTATACAAGGGGCAAGCCAAAACCTGTTGAAGGAAGGGCTTCATAGCCTGACCTTATTATTAGAGAAAGGGGAGCTTATTATATAAAAAGACTAACAAGGTTTGGAACCCTACTCCCCAACAACAACAAGGGTGCTTGCTGGCATCAAAGCCCTTCATTATTATTAGTAAGATGGGGCGGAGGGCGCACAACCCCTTCTCTGCTCCTTTCCTGAGCGTTTCACACTAAGCTCTTCGATCCTGCCTTGCGCCTTTCTAGGCTTCGCTATCGCTCATGACTGGTATATGGATCTCTTTATTTATGTAGTGGTCGGCCTGATAGAAGCTTGGCCAGAAGCGACTAGTCGCTTCCCGAATGCCTCTTGAGTAAATAGGGGGTCTTTCTTTCCAATGCCTCCTTTCTTGCCGCCAACGGAGAGTAAGCAAGCGACCTTGCTTGCATTCTCAGCGGAGCGATTTTGCGAGTCTACGAAGCTTCGTAGTTCTCCCTCCCCCCTTTGCCTCGCCATGCCATTAGATCGATCCATAATGACTGGCGAGTCGGAACATTACGAATATAACCACGCGGAGCGCCGGACCGGCCTATCGAAGAAAGAGATCATTAAACCTATTTAGCCGAGCTAAGGTGTGGAACCCTCGTTTTTGAGTCTTTTTTTTTTTATAATAAGCTAAAGGGGCTGGGAATCGCAAGAATTGAGAAGTCCTCCATTGAATGGGGTGGGAAAGAAAGGTTCGGAAATGGCCGGATTAGCAGGAGGAAGGGCGGCCCCACCTTTCAACAAAGGTGTACGTACATAAATAAAGAGGCTGGTTATGGCTTTTCGAAAGTCGACGGCTCCTTCCCCTCGTCAACTCGGTAAAGTGGCTTCGCTCCTTCCCATCTATCTTGACCGGGAAGAGGGGGGAGGCCCTTGCGGAAGCCCTGCCCACCCTTCTCTATTTTGAGGGATCCCTCATATTTTTGATTCCTGGCTTCCCGGACTCGTAACAGACGGCTAGGAACAAGAAGAGGGTCAGTAGTCTCTGCCGTTGCAGGTCCTTCTCCTTCCGCTGAGACGGCCCTTTTTTTTTTTACCGCGGCACGAAATCATGAAGAAGCTGGAATAACTCAGAAAGAGAGTGGCGCCTAGCCGTTGAGAGCGTCTGTTGTCTTTGTAGAGCAACAGTACGATCTTGGACTGGCCCCCTTCGCATGACCTAGAAAGAAAAAGAAGTCCGTGCTACTATAAGGCCTCTAAACTCCTTCCTCAGGACACTGTTGCGTTGCCCATGGGGAGGGGGTAGCCCCGACTTCCATAGGTCCTTGGTTCGACCTCCTAATGAGAATTGAGGTCCTTGCGCGGGCGTCTCATCCCCAAGACTTGCTTGCTCCGTATGGAGTGCCCCGTGGTTCCTCGAGTGCCAGCCGCGGAGAGGAATGCCATCAACTAGGGCGCTATTGGCCACTAACCACTCGCTCGCCGGCCGCTCGGGCTCCGCGTTTCAAGTTCGTTATCCTAACCGTCTCCTCTGCTCCACCGGGAGCCTGGCCCCTTCTTCGATCTTATCTACTGCTTTGCTCCTCGGCTCCCTACAGCTCCAGCCGCTCGCTGTAATAGCTTGCTTCTCGGGTGGCTCGCACCCCGGGTGGTGCGGCTGAGCCAGAGTGGGCTCAGCAGTCGGCCTATGTTTCCGGGCGCACGCGTAAAGGCATGATTAGTTCCACAAATCTCACTGCACTGACCATAGTAAACTCCTTCTCGTTGTACCAAAATGGAGATCTGATTTAAACGACCAGGTACAGCATCACATTTGACACCTGAGGAAGGTACAGCCCAACTATGAGGTACATCAGCAGGTGTTACAATAATACGTAGATGAGTTTTGGCTGGTAGAACCACTCTATTGTCCACTTCTAATAAACGTGATTGACCCAATTCTAGATCATCTTCTGGAATCGTATAACTGTCAAAAGTGAGTGACTGTTCATCGGAACTGTTATAGTCAGAATACTCATAAGTCCGATACCATTGATGTCCAATAGCTTTGATAGTCATGGCTGGATCTACTACTACCTCGTCCATTGAGTATAAGAGAGCAAAGGATGGTATAGCAATGAACATCGGAATGATACTAGGAAAAATGGTCCAAAGAATCTCGATAGTAGTTCCATGAACAATCCTTTGCGGTATTTTATTTTTTTGATAGTGGAAATGCCATAAAGCGCGAACCAAGATCCGTGATACGAAAACAAAAATCAGAATGAGGAAGAAAAAGATATCGTGATGTAAGTCTATTATTCCTTGCATCATAGGTGTTGCTGCGTCTTGAGATCCTAATTGCCATGGTTCCGCTGCATCACAAGGAGCAATTGTGAGGAATAGCCATTTTAGAACAATCATTTTGTTTGGTTTATTCTTTGACTGCTCTGCTCCCCCCCAAAAAAAAGAGAGACTTGTTCTTGCTCTCCCAATTCAGGAAGACGGAAATCGCCGGTTGGGTTGGTCCAACCAAGAAAGGCATGGGAGTCTTTGGGCATTGCTTGGGCCGAGTTAAGTAAAGACTGGCTACCTAGTGATTTACAACCACCCTCACTGCACACTTTCTATATATCTTTCTCCTCCCCCCTCTTTCTTACAACTAGTTGCTGCATGCTATCGGATCTCGAGCAATGGGAGGTTACAATTTTGAATCCACACTCTCATTACATTACAGTCATTTTTTTTTATGTCGAAAAGGTCTTTTGGGCAATGAGTTTCGAATGTATTGGGCGTATCCGTTCTCTATTTATATACATTATTTTCGTACTAGCTTATCCGGTGCAGTTTATGCATGGCGAAAGGGAGCATTGGAAGGGTCTTAGCTCCAGAATATTCAGACGAAAAAAAAAGAAACTGAACTTCAACCAACCCCCGGACACTCTCTTTTTTGTAATATATAAATAAGGGATTCTTTCTCTTATCCTCTATATAGCTCGTCGTTGGTCCTTCGCAAGTGCGCTCCGCGAGCACTGTACATCTTTCTTAGATGAGAACACGCAGACGCTGCGGTGCCTCAACTAATAAGCAGAGTGAAACAAGAAAAGCAAGCGTGCTTTTATTATACGTTAGACGATGCCACCTCCCACTTGACTTGAGTCCACCCGGCATAACCGCATTTCAACCAACCGACTCACTTGCCTCTCCCAACGTTGGGGATGAGAACCCATGATTTGATCTGCTAGCTTGAATGCCTGGATCATGCCGAGAAGAGAAGGTGAAGAAAAGACTGTCGGAACCGATCGGAGGAGTATTTCAGAGTCCATCCCCGCCTTTATTGAGAAGTGAGAAGGAAGAGATATACAGGTGGGGCATCCATCGCTGCTGTGATGACGCAGTTGAGTGTTCATTCGATCCACCACCCGAGGCCAGGCCGATCAAATCGAGACGTTTTTGGGTTCGATCCTGCAAGTAATCCATAAGCATCAGTAAAAGCAGAAGCATATCCAGAAGCCGATACCAACAGCAGTAGAGAAAGACCCCCGCTAATAGAAAAGCATATCTGCCGATGATAACGAGAGCAGTACCGATAGCACCAATAGCATCCCTTCCAGTTCCCTTTACTAGTAAGGGGAGCCATCACCAGGGCCGATGATCCAACCCCATACCGAGATGCCCTTATGATGATGGGCGTGATCCATAGCCGATGTTGGCTAGAAGCAGTCTCCGTTTTCGCTATGGAGCACCCCTTCGACGTTTCAGATCGATATTGAGTTCCATATCCTCTGACAGATATTCCAGATGTAGAGACAGATCCAAAGCCATTTGATCGAGATCGAGTAGCTATAGCAGATCCATTTAGAGATCGGAACCCCGTTCCGGGTACACCCATTTTAGTAGCAACTGCCCCTAAGCCGATAGGTCTCGTTCAAAAGCCACTTTAGTTGATGTGTCCCAATCAATGTGCTCGGTGATGATGTTGTCATCGCTGATACCCAAGTTGCTGAAGTTTATTTTCGAAATTAGGAGTTCAAATTGAAACTCACAAATCTCTTCTTTCTGACACTGGTGCATTTGAGTTTGCTAAGCGCTTTTGCGTCAAGGGTGGACGCATGGATTTTTATACCATGTCTGCTCGTTGTTTGCTTGCTTACCATCATCCATATGGTCTGATGGCTATATGTAAAAAATATCCATTCATTACGAAGGTTCTCTACCTTAGTAATGATAGGTGGTGGAGGTTATAGGGTCCTTGCCAAACTCAGTCATACAAGATCTCGTCACTTTGAGCGGGTTCTTGCTATGTACACCAAGCCTCGGGGTCACAATGACGAGACATTCGAATTGTGGCTTGGTAGAGTGAGCTTTCGCTTCCTTATCTTCGAGGTTTCATTATCTCCTTCCTTCAACAAGAGATGAAACCTTCGGATTTAAAGGTGGCTCCTGATTAATTATTGGATTTCCAACAGAAAGAGTCCGGGACTTCCTTGAGTGGTCTTTGCTCAGGAACTGGATGAAGGATTGGCTTCGGTACGTCCATTGGTACTGGAATGTCGCGAATTCACCGGATCTTTCCTTAAATTACGGATTTTCTGCATCAGTCTATGAGAAAGAATGGAGGATCAGACGCGAATCGAGTGAGCTCATTCGCTTTGGTCTTCTCTGGAAGATCTATGATTTGGTAGCAGAGAAGGGTGTAGCTTGGAGCCCGCCATGTCTTCAAGAACACCTCCCTGGATTTCGGGGATGGTTACTAGAAGGAGTCTCCGGCATTGATTTCTTAGTCGAGCCTGATGGTTTAACCGGCTTTGAAAGGGATCATCATAAGACTTTAGGCGCACCTGGGGGAAGGACTACCCTTTTTTGAATATATGCAATTAATAAACGATACCGAATTAACTGATAAAGAGACGAAACTAACAACTGCCATAATGAACCTAAACTAAAGACGGAAAGAGTCACTCACGGAATACCTTTTTATTTATTAAAGAAGACTGAGTGAGCCCTAAAGCCGAAAGACGAAGGCTGAAGCAAGGATAGCTGCTAAAGAAAGAGAAAAGAAACGAGAGACATTTAAAAAAAAATCAGACTGCTAATAAGAAAAGAAATACAGTAAGGAAGGGAAACTAAGGCAGCCTAAGCCACTAGTACGAAGGAGCAAGCGGAGGCCCCCGTTCGAGACACTAACCATGTAAAAAAATGATGGGTGGAATGGTGCGGCGCTGTAGGAACCGGTCGGATTCGAACCGACGAATAGAAGTTTTGCAGACTTATGCCTTAGCCACTTGGCTACGGTTCCCTATCAATTCCATGTCTTTCTCCCTTGTCCGACTTTGCTTCACAGGGTGAGACCTGGAATAACAGATGCCGGAATGCTTTGGGAGGAAGGGCACAACATAGGTGGAGATGGATTTGAATAAAAACTCTCTAAAACGTCGAGAATCTAAGAGTTCTCCCTACCTGGGCGACAGTATAAAGAAGCATTTAGGGATTTGTTCATGATCCATGATTACAAAGTGGATCAAGCCTCTGAAACCGGACTCTTTCTTCCCTCTCGATTCCATCCATATCCCGCCTTCAATCAGAATGATCTGGAATTCCTTTCCAATTCCGTATATCAACTAATGGGGACACCAGGAAGGAAGAAAGAAATAAAGCACCCCGCTGACTTCTCTCCATCTCCAGAAAAAAAGCTTTTTGTGCTCGGGAATGAACTCCAAGACGTGTATCATCCTTTCCTTTAGAGTTATTATTAATATTAGGCTCACCCTTATTATTAATACTCACCCTAAAAAAAGGGGACAAAGAGAGTATAGTCAGTCAAATGTAGTTTGAGTTCATTCATATTCCGTCTCCTTCCTTTTTTTCTTTTTTTATTTGGGTGAAAATCTATGTATTTCACTGCATGTAAAAAAGCATAAAAAAAAGGGAAAGTGCTATATACAGCAAGACCCACTTACTATATACAGAAGATACAGAATCAATATGCTTAACACCCCCCCCCCTCAAACTCAAGATGCCTCAAGGGATAAGATCTGGAGTTTGGATACTAAGTATCGGAATCCCACAGTGGTGTGGGACTTCGTAAGAAGATCCGCGATCTGAAGCTCTGAGGAAATGTATGGCATTGAACCCTGTAGAAAGTGATGGCGAACGAAGTGCCCTAAGTGAGTCAGGCTATTTCGATATGTTTTGTTCGCTCATGAAACACATCATTGTGTGCTATTTGGATAGCACTCTTGTTGTCACAAATGAGAATAGTAGGCCCAGAAAAAGTGACTCCCATATCTTGTTGTAACCATCCCAACAAAATAATCTCTGATGTAGTATCAGCAAGAGCCCTTTACTCGGCTTCTGCACTAGAGCGAGCAACCACTGTCTCTTTCTTGCTCTTCCAATCTCGTTGAGAGTCACCGAAGAAAAAGCAAAAGCCAGTAGTGGAGCGCCTTCATCGAGATTAGTTGGCTGTAAGATCACCAGCATGAATACCTTACTTCAGCTTTAAGAGGTAGGGGTTGCCAAGCTATTCTAATAGAATAGGTCTCGACAGTAATGGCAAGGTTTCCAGAATAGTCAAGCTTTTAGATATCTCAAAATACGTTTATCAGCTACTAAATGAGAAACCCGAGGAGACTGTATAAACTTGTCTACAAGTCCAACAGCAAACGAAATCTCTGGGCGAGTCAGAGTCAAGTACTGGAGACCACCCACCATACATACTCCTATAGGCCGATGGATCTGATAGCTGCTCACCATCATGAGAATACAGCTTGGCATTAAGCTGGAGTCACACAGGGCAACCTGTGAAGCATTCCATGGCGGCTTAGAAGATCCATGGCGTACTTCTGCTGAGTTAGATGCATAGCCACTTTCGAAACTTCAATCCCGGTTAGAGGACCAAGATCTTTCATATGAAACTGCTTGCCAAGATGTTGCTTCGTTTGATGAATAGCAGCAGAATCATTGCCGGTAATATTTTGCTTTTTCATTTTATTATTCAAACTTCAATGGCAAGGATGGATATACCTGAAGCGCTTGACAAAAAAATCTGGTGTGATCCAGCTGAACGACTATCTAATGTTAGTAGTGCTGTGCTGAATTTTTCAAAGCCTCTTTGAGTTGAGTCCATAGAGAGCCTTTGAAAGCTTACACAAATAGTCTGGATGAATAGAGTCTTCATAACCGGGAGGTTGGCCTCGACCTCTTCTTTGAGATCTCCGTGAAGGAAAGCTTGATTGACGTCTAACTGGGATGAAAGTTGGGTCCGTGCTGAATGTAAGCGGGTGCGAATGGTACCATTTAGAGCAACTGGACTGAAGGTGACGTCTCGGCATAATAAAGACCATACTCTTTTTCATAGCCTTGAGCAAGCAGGCGAGCTTTCTTACTCGTGAGAAAATTTGCTACAGTTTGTACCTCTATATAAAAAACCATCTTACTTGTATTTGATCTTGTAAGCCCACCTTGACCCAACAATGTTTTTGTCAGATGGTGGAAAGACAAGATCCCAGGTCTCATTCTTTTGAAGAGCATCCTTATTCTTGTTTGTAATTAAAGTATAACATAGCTAGTTTCCAATTCTCATCTGATTTTGCTTTATCGTAAGATAACACATGATTTTTTAGATTTTTGAAAGACTTGTGCTCAAGCTCGATAGGTAAGAAAAAGTAGGAACCATAGGAGAAAAATCTCTCAATAGGAGTGTGGATCTTCTGAGATTTGGAGAAGGATATAAGGGGCCCTGAGACTCAGGAGCTTCAGACAATTGATTGGATACCAGCATTCACTTGCTTATCGTAGAGGCTGTCAGTCTGAGAATGGGCTGTGACGTGGACTGGTCATGCCTGAGCATGGGCTGCTGAAAATCCGAAGATGAATGCTGCTGTAACGTGTCACTCCAGGTTGCTGCTGCTGAGACGCGGAGGACCGCTGTAGAGCCCCCTATGTTGGTTGTGGTTGGGGCTGAGGTGTGGAGGACATGGACTGCAGCAACGTCTGACCACACTGCCGGAACGTGGGCTGCTGTAACGGCTGAAATTCATGAATGGCTTTCAGCTGCTGCTGCTCGACGATTCTCCCCCTAAATTGGAGCCGAATCCGAAAATCCTAGAATAGAAGAGAAAAATCGACTTTCATCAAAAATCAAACAAAACTGCCCTTTATGTTACTATATCCAACGATTTTCTTTTGAGAAAACTTCTTTCTTTGTTTGTGAAGCATCAATATGAGGAAAACAGAGACATCCAAAGGCTTTGAAATAGGAATAGTCTGGAATCTTTTGAAAAAGCTTTTGATGAGGGGAGTCACCAGCAATAGTCGACGATGGCAATCAGTAATTAATATGCACAGCTTTATGAAACGCTTCGGCCCATAGGTACTGAGGAACTTTGCTTGCATCAGTTTTTAGCAGTCTAAGTGATGTGCCTTTGTTTAAGGGGGGCAAGCAAGCCACGGATCATTAACTCAATCGAAACTTGTTCCATTGCACTTATGGAACGACTTATCACCTACTAAATCTCTTTACGTTCCCCAACACAAATGCAAAAAAACACAATGCAACTTTGCTGAAAGATGAATGCGGTATAAATTGGGGGTGGTGTTTATGGCGCACGGAGTGGCAGTGACTCGCGCAAGTCGAGTGAGAAGGAGGACTTTCTCTCTCTCGCCCCCCTATCTAGTCTAGTAAGTAAGGCTTTGGCAGCGGAAGTAGGGAAGAAAAAACATCGAAAAAAACCCGGCTCCACACACCTTTAGTGTGGGGATCGCTCCCTGTGATCTCAGTCGGTTCGGCTGCGACTGAACCGTCTCTTCAACTTCTTTACCCGCGGACTTCGGAACACATTCGGTAGGCTGTGTTCCTTCGACACTCTGTTCAGCAGCCTTTTCTGGATCACCAGCCGACTCAGAACCAACTTCAGTAATTTGCTCGGCAGGAGGCTTTGACATGATCGGTGCCCCGGCCCCTATTGCGTAAGGGGGGGACCATTCTTGAACTTCTTCAGCTTGGACTGGTAGTGAAATTAGAAGGATCGCAGCCAAAGGAGGGATGAAAGCAGCCTGCTGTAAGCCGGAAGTGACTCGGGAGGAGAAGGAGGAGCGTCGGGATTCTAGTTGCCCCTCATCCCATGACGAAGTGCGGAGATCATTTCTTTGTCGGACGAAATCGATTCGACCGGTTGCTCGGCTGCTTTTCCTTTCTCCTTATCCTTGGGGTCCGCTGGAGCTTCTTTCGCCTTCGTCTTCGGTTCGGTATTGCAAAGAAAAGCAAAGTTCAGGCAAGAAAAAAAGAATGAAATACGAATGGATTGCATTCGAAAATCAGTATACCAGTAACAATTCTAAAGAAAGCCTGAACTGGCCTCCCGAAAGTTGTCTCAAGAGAGTCCTTTACGGCCCTCTCATACATAGCCATCTCTTCCTCGACTTTTTTTTTTAGAATGGCGGTATTCGTGCTGTGCTTCCGAAGGGAAGAGACTCGCGATGTAGCTATCGGCAACTTCTTCAGGTAGATCGTCGCCGGGATCATCTCCAATCTGGGCCTCGCCTCTCTTTCCTCCCTCAAGAGGTTTTTATTCCCGGCCTTTGTTTGGCCGGCCTTCACAAACCACCTTCTGCCCGACCGTTTCTTCGAGGCAGCCTGCTCTTGCTCAGGTGCCTTGAGTGCTGCAGATGGTGCTCGTGATGCTGGCGATTCCTGTGTAGCCGGTGGAGCTGAAGCTGTAAACTCTGATGCTGCCGTTTCGGCTTACGACTCTTGAACGCAGATGTGAGCGAGCCGGTTGAGTTTGGCGGGCCCTCATACTTCGAGTCACCATCCGTTGAGCCGAGAACGGTGCTGAAGAAATGATGGGACTTCTTCTTTCCTCCCTGATGGGGGATGCATGCTGGCTGACGGGTGCTGAACCTCCCTTTCCTTTCATGGTCCGGGTTTGCCCCTTTTTCGTAAGGCTGGGCTGGTGACCTTTCCGATGTTGCGATGATCTGGGTGGCTGCCCCTGCTCGGGAATGGGTCCATATGTGGGTTCAGGAGAAGGAGGACTTCGACTCCCAACTCTTTCTTGATCAGGGAGTTGCTGCTCTTTGAATGTCAACAGCTTGTTGATTCCTTGCGAGAAGTAAGAAAACGTCAGTTGATGCCACCATCGGACATACTCCAAGACCATCTTGCCCTCTCTGCCATCCGGCATTATCACGAAAGGAGCCCCGGTGCCCTTTCTCATCATATGTGCCCAGTACCCCGCCAGTTCCGAAAGGTTAAAGATGACGCGCTTGATTGACGTCGTGACCGGGTGCCGGAATTCATTAGTAAAAACCAAATTGTCTTGCAAACCGGGGGGGATTTTACGGTTCTGCCCGAAGCACGTACGTTGCCCTGCCGTAACGTCAGAATGCCGCATCGCATGGAGATCAGATCAGATACTATCAAAGATGCATTTTCACAACAGCAATAAGTAGCAAGGGCCCTTTTCATCGACCTTGTTGACCAATCATACAAGATTTAGGGCATCTCTTAAATACCATGCTTGTAGGGCCGCCACGTGAAGCTCATCGGATGACAAATAAAGAGCCTGGCTATCTTCGCATCGAACTTCCCGGCTTCAATGTTCTCAATTGCAAGCATCTCCGGGGCATAATCTTTCCGCTTTCCCAGGTGCGGAAGCGGCAATCTCATATACAGCTTAGGAAAATACCGGTCTAGCCATGCATAGAAGTAGTGGACCGGGAATTCCGCATTGCACTGGCCTGGACCCTCTTTCTCTTGGGCAACAGCGCCCAAACCGTAATAAATGCTGGCAAGGACGGCCGGAGCTATGGCTACTCTCTTTCCCTGCACCAAGAACCCGGCCATGACGAATGTTTCCGGGCGAATGACGTTGGACGTTGCTGCGGTTGTTCGGAAGGACAAAGCGGCTCAACCAGAGAGCCAAGAATGCGGCTAAGTCGTCTCACTTGAGAATTCCGGAGTCGGGCTTCGCTGCTGCAAGGACTTCTTCTTCTCCAGCATATTATGCCGCTGGACTTGTGGTAGAATGGAAGTAGGCCGTCTCTGCCTTTCTTCTTGGCTCTATTAGGCGGCTGTGGGGCCTGTCTCTCAATTGAACCCATACGTGATGGTAAACTTTTGTATATTGATTACGAAGCGCCAAGCGTTGGTACTTCGCGAAGAGTTCCCGGGCACACTCCGAATGGTACTTCTCTTTCGAAATCTCGTCGAAGCCGTACAACTCTTCATTCCAAGGAGTGTACTCGTCGTAAACTTGGCCATAAATAGGAAGGCCGGCGATTTTCTTCAGGTCCCACAAGGTTTTTTTCTTCCAATTTAGGGTATTCGTCACCCAGCTCCACTACTCACAAGCCCCCCTAACAATAAATGTTTGCGTCCCTATGGTAAGACTCTTGCGCGACTCGGACAGCACCATAAATGCCAGCGTTATCCAAAGTCTCCCGATGAAACGAGAGATATAGAATCTGCTTCGTCCATTCTGGGAGGCCGACGATATAAGACGGAGATCTCCTAGTGCGGAAGTGCCCGTCCCATTGAACTTGCCCGCTCCAAATTCGGCTTCTGAGAGTGGGGAACCCAGTCCTATCCCAATGTCGTTGCTCGAGGTTGACGCAAGTCAACTTTGTCGTAATTGGTGGATTCATATGTCTTCATCCTTTTTGCTTTCTTCCCCTTGTTTATTTGTGAAAGCTAGGCTTCCTGGTGGTATGAAAGAAAGATTCACACAAGAAAAGTGATCACAACAATCTCCCTTTAGGGTCTTTATTAAGATGGTGGTGGGTTACACACTCCTGGGAAGTCTCTCGGCTTTCTCGAACATAACATATACCATAGGAGAAGACATTTGATTCTAAGACTTTTGAGTACCGGGAGATCTTTACATTTTTAAAGAGAATAAAATGAGAAGAAGAATAGGGAAGAAGATGCAAGAATTCCGGTCTTCGAGGCCTTGCTACCTTGTCTTTGTCCTTTGGGTTCTTGGGGACTGAATCTCCTCCTTATCCTACTGAGAGCTTCTCTTTCTTTCTCCTTCAAGCACTTGAGTGCCTCTTCAAAGCTCCAAGTGTGAAGTCGTTTGTCAAAAAACTTGTGCGCATGTATATGTGAGGTTTCTATATCCTATTTATAGCCTTCGTATTTCTTTGAGAGAGTGGAGATCGGATTTCTCTTCCAATCTCCCTTAGGACCCATGGCTTCGTGCCAAGTATCATAGGGGACCCGGATTCGAATACTCTTCTTTCTTTTGAGATCTTATCACAGTTTTTTTGGCTAATGGCCTCTTGCCACGTGGCAAGTAGGTCTCTCGAGCCTTTCTTAAATGAAAGGATAAGTACCAAGAGGTATTGTTCAAACGCACTTCTAAAATGGGGCAGCAGGGTTAAACAACCCGAACCGCTGTCTCGTCAAATCCCTTCACTGTTGGGTTTATAAAGAAGCCCTTTGATTATTATTAATAGATAGGTGGCTTTGTTTTTTCGGGTACTTATTTTATATAACAAAAAAAAATTTCCTGCTTTATGCAACCCGGCTTGTAAATTCTTAGGTCTTTTTTTTAATACCCACTCATTTTCAATGCCAACACTCTTCCATAACTTTATGAGATCCACTTCTAACAAAGCCTGAATAAACCCTAAAGAAAAACCATCGTATTTCTTTTTTTATTATTAGTAAGATCTCCTCTAGATTGAACACCGCTTCTTCAATCTCTTCTTTAGAAAAAGGGGTTGATCCGAACATTTGTCTCTGATTTCCAAGGACAAGCACGAAAAAGTCACCCAAAACGGCATCGTCAATGGCGCCAATCCAATTTATATAACTTCTTGAAAGACTCGATTCAAAAATGCTCCATACCCTCAAACGCACTACTACTCATTCTCGTTCGATAGGAATTTTATTAAGGAGCTTGGAATGCCATCTAGCAATCATAGTACGATAGAGACAAGCGAGATTTTTACTAATGTTAAACCAAGATATTCTTGACCTTTGCTTTCATTAGCTTTCTTCCTGGGACAATCAGTTTAGCCATTCCTATCTCAAGTCCGGTAGGATTCTTCCTCTTCAAACAAAGGAAGAAACTCTTCTTTATGATCCAACTCCCCCTTCCAAATTGTCTTGAGCCCTAGCACCACCCTTATTGCCAAAATCTCCCTAGAATCCTGAGGTTCTATCAACCACTCACCTCCTATCCTACTCCTCCACCCTCACCTCAAATCTGCCAAAGTCAGCCTTAGCCATGGAATCCAAGAGCTTGTGAGGTACCTTCCTTAGGTTCTTTTACCTCTCTTTCCCATCAAGCCTCTTCAAGGAAGCTAGCTCAAGACCCTCTGGCGGATCAAGACGACTGACTGACCAAAGGGGGCGAAAGGATGGATCACCTGCCGATCTGTGATCAAACAAAACTATACCTGAAGAATGGGATACAGATTGACCAGCACAAAAGCCATCTCTATCAATCTACGCTCATTGATGAGACGGCGACATAGAAAAGAAAGTCTACCGATTGTCACCCCCCCCCTTTTTTTCACTTAAAAGTCAAAAAGAGAGACAAACTTTGGAAGTTTAATAGGGTGGGATCGAGGATGGAATCGAATAGCGAATGCACTTGCGGTTAAGACAGGTCCTGCATCTCCTACCTAATGCAATTGACCGACCCGGCATCTCTTTCGTTCAATAATGCCTTCGCTTCCAGACGCTATTTACCAATAAGAATAGGAAAAAGACACTACTTGAATTGAAGAAGCTCAACCTTGAAAAAGAAAGGTGGTAGGCCGACGTTGAACGCTTCAACTTGGCCACTGAAGAAGGCGAAGACTGGGCAAAGACTAGGCCCACTTACTGCTTACTGCCATGCCATGGTTTAAGCTTTAGGCTCCATAGACGGAACTTTTTTTTAGGTATTAGGGAGGGGAGGACACTACTCAGCACCTAAGGTGGGGTTCAATGCCTAACAAAAACGGCCAAAAGAAAAAAAAGAGATGTGGAAAGAAAGAACGCATGCATGGAGATTTCGTCTGTCGGAGGTTCGAGAATCTATGAAAGGACATCTAAGGCTAAGTAAGGAAGAATGAAAGGAAGTCCATTACTGAGAAAAGTGGTGATCTCGTCTTGCTTGCTGGGAGAGAGGAAGCTTCCGGACCACCTTTTCCAGCCAGATAGCGAGCGATCACTCAGCAATGAACACTAACAGAAAGCGGCCGGGAATGAGTACCTATCCCTTACGGGAATCGAACCCGTGTCTTCGACATGAAAAGACGATGTCCTAACCACTGGACGAAAGGGACCAAAAAGCCATTCTTCATATACCTCAGCTCCGAGAATAGAAGTGGTTCGTTTTGTTTCTATACGCAATTCGACGATTTCGTTTGTGTTTATGTTGGCGATTTCTGATGTGAATTCGGCGGGTCGTCCCCCCTTCCTACGGGTTCCCCCACCGACCCAGTGACACACCAACCACGCCCCTTCCCTTTCTCCGATCATAAAGCCCCCTGATCCCTTTCTTTGTCTTTCATCCTCCCTGCTGTTCATCCTATACAAATAGTTAAGTGAGGCCCCGTTCTTTCAAATTCAAAAAAGAAAAGAGGGGCCGTTTGAAGTGGCGAAGGCCTATGCTAAAGTAAGAAAGAAAGATAGTTAAGGTTACGAAGTCACTTAGTCGAACTATAAAGAAAGAAAGGGAGTCCCAGGTTACGAAGTCAGGTCAGCAGGTTAAGGAAAGCTCAGGTTATGAAATCGCTTAGCCGTTAATTAATTAAGTAGTAGTGAGGCGTCGGTACGGAGTTGCGTCAGCTGTAGATATAGACTAGGCTAAGGGACAGACTGAATCTCTTCTTCTATTCTCTTTACTTACACCTTACACTTCCGCTGAGTCTAACGAGGCTCAGGTGCGGAGCCTTCCACTGTGGACCGAGACTACGCAAAGGTAGAACACCATCGAAACTTCGCTGACTTTATCATAAACCTTGATTTCGCTACGCTCAATAAGAACCCGGAATAGCGGAAATAGGTTCGTGTTCCGCTTCCAAAGTCAGTCGTCTTTGCCCAAGTGTGAACTGCAGACGACTCCCCTGTGGTTCCATTCCTTCTTACTTGACTTCTGGGTCAACCCAACCCGAATGGGAAGAAGAGGGTCAGCCAAACAGCGGTCCACTTTGTACATTTGCTGAGGCAGACCCTTTGTATAGGGCATTTTCGAAAAGGGAAGGGAACAACTCACCGAAGGAGGCTGGCAGTAGGAATGAAGGAGGCGGGAAGCTACCGCTTCTAGAATGCAAGCAACTCCTTGACTTTTTTTTAGAGCGTACCGCTATTGAAATAATAAAAAAAGGTTGATGGATGAAGTAATCGGAGTGACAAATGATTACGGTTGCGGAAACCGGAGAAAGTCGGGAACCGTCGGTGACTTTTTGAATCAAAGTAGCGACGAGCCGAGTACTACGACTACAGGGGGGGGGAAGCAAAGCTTCTACGACAGCTTCGCTTCCTCGTCGCTTCTTTTCTTTCTGGCGACTAGCTTCTCAAGTGGGTGGCTTGGTAAGCAAGCTACCTTCAGCATCGGTCAAATCCCTATCAATAATAGGCCGGAATGGTGGGGAAGGATGCCCTCCCTACTTCAATGGAAAGGAGGGAATCGCCGTTTCACAGCCGCTCCTCTACAACTACCTTTCGCCCAACATGATCACGAACGAAGACAGAGAATTGCGTAGATAGAAGGACGAAAGGAACTAACCCACTTGTCCTGATCGGAACGATTGAAGAAAGAAAGAGGCTGGTGGCCCCTTTCGCCCAGGGGGCATCGTCGGAGAACAATGTCGGAGACAGGGGGAGAACCTTCCGTTGGTTACGCCCTTGTTGTGTTGGTTCTTCCTTCGATATGGATCTCGATCCATCTCGAGATCTCAATATTTCTATCGATATCTCGATATATTGAGAAATGGATATTGATCTGGTTTCGACGATCTATGAACAAGAGAGATCCCTAAATATCCATTTGAAAAAAAAAAAAAGATGAATAGATAGGGCGGGGGCAGCTGAAGGAAGGGCGCTAACGCGCCCCTGCCATCTTTCTAAAGCAACAAGCGAGAAAGTAGCCCCTTTTTCAATAACAAAAAAGGAAAGAGGGGCCAACTATTAGAATATTAGTAAAGGCGCCTTAGCCTATCTCTCGATATAGGAGGGGGCCTTTTCTTCAAATATCCCATAAAAAAAGTTGGGGCTTCAAAGCTTTTTGTTTAGGGGTGCGCAGGTTTGGAACCCTATACAAACAAGAGGCTAGCGCGCAATGGCTTTCTCTGATAGGGGCTCGCTTCTTCAAGCGGAGCTTGCTGCTTTTCATTTTGATAGGAGTAGGTACTTGCTGCTCGTCAAAGCCGTAGCTTGCTGTCTACTAAACGAGCCTTCACTGCCCGCCCGGCCTCTATCTTTTTGAATCTTAAGTAAAGTGAAGTCAAATCAATGAAGTGAACAGCCTAACCTCTTTGTTTGAAGCTTTGCCAGGAAGCGGCCGACTTGTTGAAGCTTTGCTTCCCCTAATTCCAAAACACAACAATAGACTTGCAACTCTCGTATAGGAAAAAGCTTCTCTTTGATAGCGGTCATAGGGTAAGGATCTGATCGTATCTCGAGACTGAAACCTGTGCGGGGGTAGGGGCGGATGTAGCCAAGTGGATCAAGGCAGTGGATTGTGAATCCACCACGCGCGGGTTCAATCCCCGTCGTTCGCCCATCAATAAATGGACCATTTGTTACGGAGACACAAGACAAACCTAGAAAGCATTTTTTCCGCAAATCATCTCGAGGCTTTCAAACAAAGGCATCCAAGCAATTGGTATCCCATTGAAACATAGAAACCATAGATTCGCGTCGCCTACTTGCTTCAAGCACAAATGGAATGGCTGATCATTCATTTCATTCTATGAAGTTTTTAAGACCTCACTAATCAGGCTTACACTTTTGAGTTCATAATGAATGAAATTCACCCCCGGATGAAGATCAAATCTCCCCTCCTTTTTACTAAACCATGGGGAGCCCCGAGTAGTTTACCGGGCAAATTGAGTTGTCGTGACGATACCCTTCTTTTCTTAGTGGAAGATCGGAAATTCTCTTCATCACGAGACTGATCGGATCCGCCGTAGACACCCGAGAGACCTCCACAAGGCAGACTCAAAGAGTAAGAGGACAACAAGCAAAGAGTGTTGCTTTCATTTCTTTATTGAGATTGAAATCAAGTTCTTTAAAAAGGGGGTAGGTATAATGCACGCAGGCCAAGTCAAGAAAAGGACTTCCTTACTTTATTTTGAATAATAGTCAACATGACGGGGAGCGCATTAGATATTTACCTAAACCGGTTTTTTTCGGCACTCGGTTCCCCTCGACTTTGCATCATCAAGTCGACGTTCAGTTGACTTTTTCGATTCGGAACTCTTAGTCGAGCTGATGGCGAGATCGATTTTTTGTTCGAGGTGAAAGAGAAAAAGAGAGGAACCACCGCCCAATGGTGCTTTTACGAAAGAGCTTAACTAATAGGGCCTTTTTCTAGATGTTGAAGAGGTGAGTAAGGGGCTAATACCTTCTCGACACTATCGAACCAGAAATCCACTCTCAATCGCTCTTTTTAGTGGGGAGGAATTGTTTTCGTATCCTGGACTTAAGGAAGGCAAAAAGTCCCCTATCTGCCTTGTTGTGATAGGGGGGGCAGAGTTGTTTGTTTTCAAGTCAAGCTCCGTATCCCTCTCTCTTTTTAGGTTGGCATAACAAAGAAAGAGAGTGCCAAGAAACAAAACATACCCTTCACTTTTGGAAGGTTCGGGATCGTCAGGGAGCCCCTAATAGACTTGACTTCACTGAACCGTCACTATCACTACTCTTTGTCGGCTTCTACCACTCGTCCCTCGTCTGCTCGTCGAGTGCGTCCCTGGCTCTTGCTCGTCTCTAGTAGCCGATCGAGTTTCTTCGTCCCTCTCCCGCTTATTGATTAGGGCGAGTCACTCAAGTCCCTTGGCACTCGTTCCTCTTTTCTTTTACGAAAATCCCGGGGTTTATGCGTTTTTCGGAAACTCAAGTAGCTCGTCAAGCTAAAAACAGAGGAGTTCCCTCACTACGAAAGATATGTAGCGGATGGCGTACTGATAGATCTCCTATTCGTTCTGGATCCAGCTGAAAAAGAGCCCTTTTTTTATTTATTCTAGTTGTTTGATATTAGTAAAGCGCTAACGCGCCCCTGCCATCTTTCTAAAGCAACAAGCGGGAAACTTGGACTTGAAGAAAGCAACAGCAACCCATCAACCTAATAATAATGAAGGGGCTTGGCTCGAAAGGTTTACTAGAGCAAGGGTGCGCTAGCGCGCCCCCCTTCTTTCCTGCCCCTTTCCTCTTTAGGGCTCCTCTCGTCTCCTTTCTTTTATGCCGTCAATCAAGTTTGTCAGTTCATGCACGCTTTCACCACCCATCGTACATCTTCAGGCTGTAAAACGCATCTTACGGTATCTGAAGGGTTCTCTTGGCCTTGGCCTAACCATCACTCCGGGACCGTTAACCACCTTCTTTGCATTCTCCGATGCCGACTGGGCTGGCTGTCCCGATAGCAGACGGTCCACTACTGGCTTCCGCGTATTTCTCGGAAAAAACCTACTGACTTGGGTTTCCAAAAAGCAACCGACTCTTTCCAGGTCTAGTGCCGAAGCAGAGTACAAGGTACTCGCCCTTCTCTGAACTTTTATGGCTTTCTTACTTGCTACGCGATCGGGAGGTGCCATTTCGCTATCAATTTATCCTGCACTGTGATAATGCTAGCGCTACACACTTGGCGGCCAATCCAGTGTTCCATGCCTGCTCTAAGCACATAGAAGTTTACTACCACTTCGTCCGTGACCTCGTCATCGCAGGCAAATTGCTCATTCGACTTGTTCGTAGCAACAAGAAAGTGGCGGACATTTTCCCCCAAGGATTACCTGAACCAGCCTTCCATCATTTTCGTGGCAAACTGCTGTCTCCTGCCTGCCCTTCTCTGGAGCGCAACATCGGTTATACGAATGACTGTCTGTTAATGAAATATGCGATTCCCTTCTCTTTCTCGTTATCGGTCAATCGGCTGTCCATCCATGTCATGCTCGAAACCATTCCTGGAATCTGCGTATATGTCTCTATGCTCTATGGCTTGATTTATTTAGTCAAATTGTTAAAACGATCGAATGTACGTTGATGCGTTAATTGGGTTTATTTCTTTAGTAACACGGTCTGTTTAATCAATTGAATAGATAGGTCAATTGGGTAGATGGTGGGAAATTCAAATGCTCTTTTTTTTGTCATTCTTTTTTGTTTGAGTTTAGCATCCCTTTCTTAGTTCCCATATCCCGGTCAAGGCTATCAACCGATTCATTCCTCTTTCCTGCTCTTGCCTTGTTAGCCTGGTAAGACGAATCTGTTTACTTCTTTCTCGTTCTTCTTCCCAACCATATTTCCAAGTGATCTCCGGCAATTGATCGAGCTCTCTGCTGTGCTCTTCAACAATTCTGTGTAAGTCAAGCTTCTCGGTCCTTTAATCTCTCAGAGGCATCAGCACTAGCTTAGTTAGTTCGCTCTTTCTTTAGTTGCCTATCCTGGTCTGCTAGTTCCTCTCTTTGATGCTAAGGTTTTTCTTCCTCGCTCGAGCTGGAATCTTGTGAATAAGGTCCCCTTCAAGCGCGATGATAGTCAGTCTTCCGTTTTTTACTATGCCATCTTTATTAGTTTAAAGACCGGACTTTGGAGTTGGTCTCAGTGGTCAATGAAAATGTACTAGTGTGCTGCCTTAACATGCAGAAGGAGGCCCTTTTTTATTAGGCTGCTAACTTTACCGGCGGTAGGGGGGTTAAAAGACGGTGCATGAGCGAAGTAAGATCATCTTTTTTTTCATCCCATCGACAATATTCTTTGGTTTTGGTACATAACAACTTGCATAAGCAAAGTCGAATATTTGTTACAAATCTAGATCCTGCACTCTCATCTCTAGTCTGACGCTATCATCTGTAGTAGTAAGAAAGCTATATCTTGTACTTTCTTGGGCCTAACTAAGAAAAGAGGACAAGAGAAGAAAGGCAAAAACAAATAAGACTTTAAGCCAGGCTGCTTCATTCAAGTCTAGGACTTAGGCAAGACTTCTCAATCGAGCAGTTAGGAAGCAGTTGAATCGCATTTCTCGTCTCTCGCTTAGCTCTGTGTCGTCGCTCACAGTCCAAGAAAGGTAGTCCTTTCATTGGCTAACGGGATTACGCTTAATGGTCTCGACCGATCATCGCTTCCTTCCTCTACGAGTTCTGGAGTCAAGTAGCATTTTACAACTGCTTTTGATATATAGGTCGATCACGGATTCAAGCTATAGCAAACAAGACAACTAGTCGATCCGGGACTGAGGTGCAAAGACAAAGGAATATGGTAGGTATAAGGAGTATAACAAGCAATCAAAGGAATGCAGGCGTTGGTAAGCGTAGAGGGGCTAGAAAGAGAAGTTAAGGTCGGTAGGCAAAACAGGGGGTTTGGGAACGAATCCTGTTCACACGAAAACTCTTCCTTTAGTCGAGACTCAGCAGCTTCGCTCCTTCACCTCGTCAACTCGGTCAAGCTGCTTCGCTCCTCCCGTCTTAGTATACTAACTTAGCTTATTAGCCGTCACTCTATGACTTGTCGACCAGTGTCGACAAGCTCCCAAAGAGAGTAAGTCTTTCTTATATCAACCCTTTCTTATATCAACCATATATATGCTCCGGTTTCTGGCTTTTTTTCATTAGTATCCCATTCCTGTATGCCATTCCCGCATTCACTCGAGACGTCCAACAAGTTCTCTCTCCCATTGGTAGGCAGAAGACAGGGGTTTTGGAGGGGAAAGGTGTGTATAAGCCCTACATACTTTTTATGTTAGCATCGAATCTCTCCAGCTGAGCTTCGCTATGAACTCCTCGACTGAAAGACGCATAGTTTGAAAGATGGATGAGAAGTACGGTGAAACCTGTATCCCCATTTTGAAGTTAACCATAAGGAAATCGGCACACATGAATGACTTGAATTCAATACGTCCCCGGGAAACTCTACAATAATTTGTTTAATCGATTGGTCTGAGGTCTGTGCTCTGTCCACAAAATCCTTTAATGAGATGGATCGGTCCCTGGAATATGTCGTACTCGTCCCGTCCACAAATGCCCTATACAAACGTCGAATTAGCTTTAATTAGTTCCTCTCTTTCTTGCCCTGTAGCAGCAAGAAGTACACATTCATCTCTTTCTGTAATTCAATATGCCTGGAACTTTTGAAGGTGCAAAATCTATAATAAATAGAAGTTGAATCTGCTTCTCGTATTGGAATTTTGGAAAACATTGGCTCAATCCGTCCACATTCATCTCTGTCTTTTTCAAAAAATGGATGTTTTCTTCCGGTCTCTGGTCTCCGGTCTTTCCATCCGTCTACGGCTATTTTATTGTTCATCCTGCCTTCGCCCTTTTGTTAGCTGCTCTTCGATCAACCCTGGTTCGGGTCTCAGAGGCCATTTTTCGAATCCAAAAGGTAACTTTCATGGCTTGAGTGGGTCAATCAGTAGGACCTTTCAAAAGGATCGTTTTTTGGGCTTGATTTTGAAGCGTAGTTTTCCACTCGATTTTCCACTATATATATATAGTTAAGGAGTGGAGCTGGAGAATCTCCCTCCCCGGCTAGGCTACTACGTTTTCTTGTTTGAAATTCCAGGTCTGGTCTTCATTGGTATTTGCTTTTTGCTCACCCACTACGTTTTTTTTTCGTTTTTCCCCCGCCCGGTCGAGCTGTCTGAGGTCGATGGTGCATCCGGTAAGCTCTTTCGGTATTCATCTCCAGAGCCCGGTCAGATGCTTCAATCCTTCATTCATATTCCGTCTCCTTCCTTTTTTCATGTCTATATTGCGAGTTTACAGCTCTAATCTTTTACTAGTCTTCCCCTCACATGTTAAAAAAGGGCGGTCTCCCCTAGACCTTATTCCGTCCAAGCTCTCATAGCATTCGTCTTTCTTCCTTCTCTGCTGCACATCTGTATTCTGCTTTATAGAGATCTTGGCTTTATGGTTTTTTGTTTGGTCAGGGGAGAAAGAGTTTAGGAAACCAAGCATGGTTTAAGCGAAAATCAATACACATTCAAGGAGTTGTACACGAGTTTGGTAAAGCATTCACCTGTCGGTTGTACATCGACCTGTCGGGAAACTCGAAACTCTCCCGCAAGCGTCCTTCTTAGGTCGGCATTTGGCTTTGGCCTTGCTTGTTCGGTTTTGGCTCATTCTTTTGATTGCCATGTCTGCTCCGTCTGCTGGTATAACATAGATGTCTTCTCTGGCAATAGCCAATCAAGAAGCCAAAGCAGGAGCCAAGCCAGCACACCGGGCGAGGAATCCCTTACTTGTTCGGCTGGCGGATGCAGTATAGTACGAGAATGTATAAGCCAAGTTCGGTACACCAAGCCGTTACACAAATCTCTTTGTTTCAAATAGGTTATCCCATATCAGCCGGCCAATCAACAAAGATCTGAAGAATGACCGACCCGTTTTTGAGCCTACGAAAGGAAATTCCATTAGAACATATAACAAAGGCGTGAATGGGAGAATACGATACCATAAGGAGGAATTCCTCGTTCTTCATGACTACCCGAAGGAGGAGGTATATGGCAATAGCCAAGTTTACGATAAAAGAATAGGACAAAGGTCTATATTCAAGTCAGAAATCAAGGTAGCAAGCCTATTTGAAGAGAGTTGTTACACGAGCAAGCTAAGTCCATTAGAGTGAATTTATTTGAGCGCCATGTGAAAGCAATATCATGAACGTACGAGAGGAAATGAACATGCTCAAAATAGGCTTTTTTTCGACTTCAACGAGATTGACGTTATAGTAGCTCCGCGGATCCGCCAGCGATGGTATAAGAAGAATTAGGATTCCAGAAAGCACATGAAAGAACGAAATAAAGAACATACCGAAGGAGCATGGGGCGGACTTATGCTTTTATTAAGGTTCAATACTCTTTGTGTTAGGCTTTCCCCCCCCTATGCTAGTTACTAACTTAGGTACCTAGCCCAGAATCCATAGAGAATATCAAAGAGAGTAAGGCATTTTTCGAACAAGCCCTTTTTAGTCAAGCTACAGCTAAATGAAACCAAAAGCAAAGCTTTCGACGATTTCGATTTGAGTTTCTGGGTTTCCTGATCAAAAAATCTCTTGTTTTTTGTTCTTCTTCTTTCAAATCCTGGTCTTGTTTCAATTGTAGTTCTTCGGTTGAGTTCGTTCTTTTATTCAAATGCATCCCATTCCAGGTTAGCTCTCTGCTCGGGATGCATGGGCTGGGCGCCCGTTCTTCATTCCCATCCTTTATGTTATGTAAATAGAGACTTCCCCTTCCACTCTCCAATATAGGGAACCTCTATCGATCATCTCACATATCTGTCTGTATCGTCGGTCGTATTTCTTTAGCAAGAGGACGGGACGTGTTAAAGCAATAAATATCATAGATCTCAGACGAGAGGTAGATCCACGTGCGAAAAAATGTGTTATTTCATAGGGGCGGAATGATACCTTACTTAAAATAAGGAATTAGTGGAATATGCCTGAAAGAAAATAGAGGAGCGAGGCGGACATCGGCACGTGCGGGGAGGCTAGCGCAGGTAAGCTCACATAAGGGTCTGAGCTCATATGTCGTACTCTATCATTGGCATGGACGGCATCGATTCATTCGATTACGTTTTACTCTTCAAAATCCATCTATGGATTCCCGGAGCTGGAGTTGGTTACACACAAATCCACTTTGATTCGATATCCGAGTCGAGCTGGTCTCACTTTGATTAGTTGCCCTCTTTCTGAGCCTATGGGAGAAGGCATGTTTGCACGCTTTCATATAGAGAGGTCGATAATAGACCTTATTTCACGCCTATAGACGAAATCGAAAAATAAATAAGTAGAGGATGGGGATTTACAGAAAAATTTCCATTCTGATTTGAGTACCTAGGGAGGGAAAGATCCTGAGCGTAGAACAAGAAAAGTCAGAAATCAGAGTTATATTGGCAGGCACATACTGGAAAAAATCTTTCTTTGTTTGGTCAGTACATCAGCGAAGCGCTTCCCGTTCCCTCTTTTTCATTCACATCATTCTTTTGCCAGTTGTTGTTGGAAACATAGGAGGGAGCTCTTCCTGTATTTAGGATTTCGTATATATAGGCATCCTTATTAGTTTAGTCCAAACTAAACTGGAGTTCAAACTCCAATGATTCCACATGAAAGAGTACGAGATCTTCTTGGGGTTCTCAACATCAAAAAAAAAGTTTAGGTTTCATGTTGAGCTCAACCTCTTATTCATTTTTATGATAAAGAAATCTCTTTTTTGATTTTAGCTTTTCGCATTCTCTTTAAATTCAAAGGACTTTATTTTGATTCTTGGGATGAGTGGACGGACGGTAAGCGGCTTCCCGGACTTAGCCGAGGTCAAGATGGTTCGGGGTTCAGGCGCATCGAGCTCAAACTCTTTCCCTCGGTGGGACATTGATCTCGATCTGCCTCCACGGGAAGAAGTAGAAGTTCCCGTTGAGGAGGCTCCCGAACCCGATATGGATGTGTACGGGGAAAGGGATCCAGCCCGCATTAGGGCGATTGTAGAGGCCCAACTGAAAGAAAGGGTCGCTCAAAAAGAGAGCGCCAGGACGGGGGGTCCTTGAAGAACTGGTCCAGGCCGAAATCCTCCGCCGGGGATTGTCTCGCTCGGATTTCGATTTCCGCAACCTGGACCAGTTTTTGGATCAGGTCATCAGCCAGCATGCGCAGCGCTTTGATCCTGATAACTTGGAAAAAAAGCAAAAATCTTTTTCCCGGCTGTTAACGCAGCTTAGGAAAGATGATAGCTCCATAAACTATCAGGTCAAACGCAATATTGAACGCAATCTTCTCTCTTTCATTTTCCAAGAATGAAAAAGAAGCTTCTATCAATATCGTCTCGCCCCCCTCTTGATAGTGAAAGAGGGGCCCTAATGGAAGATGGGCTTTTTTTTTTCTTCTTTCTTTTTTTTTTTTCTGGTATGCCGCTCCGCGAGCAAGGAGCGAGAGAACATAAATCGAACCTAATATCATGAATATCCTTCGCCCGTTATCTCCTCATCTTCCTATTTATAAGCCACAGCTCACTTCGACGTTTCCAATTTCCCATAGAATCTCCGGGGCTTTCCTAGCCACTCTCGTTTTGTTTTTTTATCTTCTTTGTCTGAAAATGGGTTTGATTTGCTTCACCTATGAGAATTTCTACAGATTCTTCTTTTATTCATCAAAGCTCATCCTAATCTCCGTCGAGATTACTGCCTTAGCCCTGTCCTATCATCTGTATAATGGGGTTCGTCATTTATTGACGGATTTTTCTTTCGGAAGAGAGATCAAAAAATAAAAATTTCTTATGATTGATAGCTCTCTTCTTTAAAGCTTATGCCGTAGAAGCTGACATCAGGCTATTGGCGTTTTATCTGCATCTTCCTGACCAAGACCCAGAAAGAAGGGGTTCGCTTTGTTTGGGATGAACTCGCAAAGACTCGACCCGGGGACTTCCCTCGTAGAGTGGCGTCTTTTATAAGACTCGACTTTCCTTGAGAAGTGGAACTCAAAGGGAACTCAAAAAAAAGAGTTTGAGCTCTTTTGGCTGACTTTTAGCCCTTTCGATAGGGCGGCTATCCGCATGTGTCCCAAAGTGACGTCCATTTTTTGGTAATGGGTATACTCGAGAGAAAAGTTTGGAATTCGACCTCTCCTTATACGCGGGGTCATGGACTCCTTTTTCGTTTAGGATCCCCTTTCGACATGAAATTCTTTATTGAGCCTGGTGTGGAATCACAATCATTACACATTCATTGTTGGTCTGGCTGCTGGTCTAGCGATCCCTCCTAGCCGCCGTCGTCAGTGCAGCCTGCCTGTTGAAGACCGTAACGTAAGTAACTCAGTGCTCTATACGGGGGAAATGAAAGCAGAATTCGTTCGGATCCTCCCACATGTTCAATCTTTTTTTAGCGGTTTCCCCAGAGATCTTTATCATTAATGCAACTTTCATTTTGCTCATTCATGGAGTTGTATTTAGTACCTCTAAGAAATATGATTATCCACCGTTAGTCAGTAATGTGGGTTGGCTTGGATTACTTAGTGTTGCGCGCCTAGGAGGGCAGCGCGCTTTGGGATGCGGAGGAGCTATTATCGCCCAACTCCCTAACCTAATGCGGCACCGGGTTCGGGCCGCAGGGAACCGTAGCATGGGGGGACGTCTAATCCTTTTGCCGCCGCAAGGCTGGCTAATCGTACGCAGCAGGCTCGAAGACCCCTGGTTCTGGAAGGCACATGAGTCCGAACGCTATGTTGAATGTGCGACCGACACTACACTACGTAGGTACCTGTGCAGGTGAGGCGTCGGTCGGTCCTAGAAACGGCGGCAGCGGCGCGAGGAGTTAACGACCGGACGTGCTGCAACCTAGGGATCACCAGGCAGCTCTTTCGCTCTATAGGGATCGGGGGGGCATAGCACAATTCTTCTTGGAGGAGGGTTGGTTTGCCCGGGTGACTGATCCTGCCATAATGTACTCCTACCTATAGCACCGGCAACCGAAGTCGAGCATACATACGACGATCTTCATGCGTGAATAGCCGGGAGGAAAGAAAGGGCGGTAGATGATAATGAAAAAGGGCGCCGCGTCTGGACGGGCGGGCGGAATGGATGAGCGAAAGGTGCCATGCCATGGAGTGAGGAATATCCCGAGTCTCATGTAAGACAACAAAATGCACCTCGAGGTGCTGCCGAGGAACTGGGGGACCTTCTCGAGCACAGGATAGGCAATTGAGATCTCGAGCTAGCCTATTCGTTATGGGGAATCAATGCTCCGGGCCGAATAGAGCTTACCTCCGGCGCATATTAGCTTAGCTGCGCTTAATAGGCCGGTTTGGCTTCCTCTCTGGCGGCCTCCTTACCTTACCCACGCTACACTCCCACTCCAAGCTACGCCTGCTGAGCAAGATGCATTGCGATTTCCTCTTCTGTGGACGCACCGGAATATGATCCGGGACGGGAAGAGAAAGACTTTTTTCTCCGGCGGGCTTTCTCTCGTAAAGCCAAAGACGCCCCAAGACAAGGTACAATTGTTGGGAAGGGGACATGAGAAATAGAACCTGGCTGGATTCGGGCTGGTCTCGTGGCGCCCATTCCTAACCAGTTCCGAAAAGGTTCGCTCATGCTGGAGGGAGCATCCCCACTGAGTGATCGGTCTGCTAGTTCACGCAAATCCGAAGAAGTTATCACGGACGAGCCACATGCAGGGAAACTTGCACGTGTGGTTCTGGCCGGGCTTTCCTGAGGTATCTAATAACCTTGCTTCTGCTCGCCGCTGGCGCACCTCTCCTAACTATTGCCCATTTATTCTGGAATAATCTTTTGAGGAGGGACAATTTTACATATTTCTGCCAAATCCTTCTATTATTAAGTACGGCTGGTACCATTTCGATGTGTTTCGATTCTTTCGAACAAGAGAGGTTTGATGCTTTTGAATTCATTGTATTAATTCCACTTCCTACTCGCAGTATGCTCTTTATGATCTCGGCTCATGATTCAATTTCCATGTATTTAGCTATTGAGCCTCAAAGTTTATGTTTTTATGTGATGGCAGCATCAAAAAGAAAGTCTGAATTTTCCACGGAAGCCGGCTCGAAATATTTGATCTTAGGTGCATTTTCCTCTGGAATCTTACTGTTTGGGTACGACCGGACAACTACCGATATCTAAAAATATCCTTTCTTAGAATATTGGTTGTGATATTGATCTTACGGGGGGAACGAAATCCAAGTATATATATACAACTAGAGACCCTCTATGTAGTTGTCGAGATAGGGCGATCGATCTACATCTTTGTCCATAGCCCTGGGGCAGTGTCTCGATCTCCTACGTGCGAAATCAGAGGGACTAGTTCCTATGGAGATTCCCCTTGGTCTAATTCCACGCCTTATGACGAAAGGGGAGTCGGCGTGGCGTAAAGTGAAGATTGAGGGAAGTAGAGAAAAATTCCCTTCAGGGGTATTCCGAAGGTGTAACCTAGGCAACGAAAAAGGGGCCCGATACTGAAACTAGAGGAGCGACCAGTTGGTTCACCAAACCCCGACCCAGCGTCCCACGTTCTCCAGGTCCGAAGGGATCCAGTGCCCAACTACCGACTCCTCCCGGAATTGCATTATCGGAGCCGAGCCAGGAATGGCCGTTAGTGGACACCCACCACTTTTCACCGGTTAGAGAGGCCCTCTTTAATACATTAAGAAAAGATGTTCACAGGGGCCAGAAAGACTCGGTCATAGGAACTTAGACCACCTACGCGCTGGTAAACGAAAACCACCTCGACCGGATCAGAGTAAACAAGAATGTCGATCAGGCCCCTTGCCTTGAAAGAATTCACACGCGGCCACCAGCTTTCCCAAAATAAGGGGAGATCCGCTGCTTACTGTTCACGGAAACATCCGACCTATACGAGAGTCAAGTCGTCCACGTATCTTTCTGATCTCCTTTCCTTCTATTTATCTGATTTTTGGCTTTGACTCATTCAAGGTGAAAAATGAATGGGGTTGATGGTGTTGGCTAAAAAAGGGGGAGAGAGGAGTGGGGTACGCTCACTTCTGCATTTTAGTTTAGGTTATCGAGATTCTCGTTCCACTCGAAAGATTCTTGTTATTGCTTCAACCCATATTCCCCAAAAAGTGGATCCCGCTCTAATAGCTCCGAATAAATTAAATACATGCATTCAAATCCCAAGCTTTTTCTACATCCACAACAACGAAAGCACTTTTTCACTCTTTCATATACTAGGGGATTTCACTTGGAAAAGCAAATGTTCCATACTAAAGGATTCGGTTCCATAACCATGGGTTCCAATGTACGAGATCTTGTAGCACTTACCAATGAGGCCCTATCGATTAGTATTACGCAGAAGAAATCAATTATAGACACTAATATAATTAGATCTGCTCTTCATAGACAAACTTGGGATTTGCGATCCCAGGTAAGATCGGTTCAGGATCATGGGATCCTTTTCTATCAGATAGGAAGGGCTGTTGCACAAAATGTACTTCTAAGTAATTGCTCCATAGATCCTATATCTATCTATATGAAGAAGAAATCATGTAACGAAGGGGGTTCTTATTTGTACAAATGGTACTTCGAACTTGGAACGAGCATGAAGAAATTAACGATACTTCTTTATCTTTTGAGTTGTTCTGCCGGATCGGTCGTTCAAGACCTTTGGTCTCTACCCGGACCCGATGAAAAAAATGGGATCACTTCTTATGGACTCGTTGAGAATGATTCTGATCTAGTTCATGGCCTATTCGGCCGTAGAAGGCGCTCTGGTGAGATCCTCACAGACAGAAAAAGATTGCAGTCGATTTGATAATGATCGAGTGACATTGCTTCTTCGGCCCGAACCAAGGAATCCCTAAGATATGATGCAAAATGGATCTTGTTCGAGAGTTGATCAGAGATTTCTCTATGAACAATACGAATCGGAGTTTGAAGAAGGGGAAGGAGAAGGAGTCCTCGACCCGCAACATCTCGAGGTGGATTTATTCAATCACATAGTTTGGGCTCCTAGAATATGGCGCCCTTGGGGCTTTCTATTTGATTGTATCGAAAGGCCCAATTCATTGGGATTTCCCTATTGGGCTAGGTCATTTCGGGGCAAGCAGATCATTTATGATGAAGAGGATGAGCTTCAAGAGAATGATTCGGAGTTCTTGCAGAGTGGAACCGTGCAGTACCAGACACGATCTCGATCTTCCAAAGAACAAGGCTTTTTTCGAATAAGCCAATTCATTTGGGATCCTGCAGATCCACTCTTTTTCCTATTCAAAGATCAGCCTTTTGTCTCTGTGTTTTCACATCGAGAATTCTTTGCAGATGAAGAGATGTCAAAGGGGCTTCTTACTTCCCAAACTGATCTTCCTACATCTATAATATAAACGCTGGTTTATCAAGAATACGCAAGAAAAGCACTTCGGATTGTTGATTCATCGCCAGTTCAGGCTTAGAACCTCTCGTTCATTATCTAATGGATTTTTCCGTTCTAATACTCCATCCGAGAGTTATCAAGATTTATATAATCTGTTCCGAGATAAGGGAACGCTATTGGATCAAATGACAAAGCCCTATCAAAAGAGGAGAAAAAGTTGAGAAAAAGATGGCTTTTCCCGGATGAAATGCAAATTGGATTCATGTAACAAGAGAAAGGTTTCCCATTCCTTAGCCGGAAAAAGATGTGGCCATGAAATAGGGATTAAGTGGAACAGAATTGACTGGGTGGTAGAGTCGTGAAAATACCTGTTTCTTCCATATTTTTGACCTTAGCTCCCCTTCCAATGATCAATAAACTACTGCTGAAACATGGAAGAATTGAAATCAAAGTTATGTATGGATGGTATGAACTGCCTAAACAAGAATTATAGAACAGCGAACAACCAGAGTTATTACTCACTACATCAACCAATTTCCATTAATGAAAGATGTAAATACATTGGAAAATCCAAAATACGCATGCCGGATGAAATGGTTGTTGCTATCTGTTACAATAACGAATCATTGGTTTAACTGAATAACTAAAGAAAATATCTCGACCTTTCTCTTCGTCTCAGGTCGACGGATCTTCTCCATTGAAAGATCCCCTATATGGATAATACACATTCCAGTTGACCGAGCCTAATTCTAATTGTTTTGTTCCGAAGCAAACCACGGGGCGGTTCGTCCTATTCAGATATTCACGACCAAGAAATACTGGATTCTCTTTCGGGTAGGCCAATTCCGAAAGGAGAAGGAAGGCTGGAATGCCAACAGGCGCCTATTATTGAATTCACCCGACCCTATATTATATATAGTACCCATTTTTTGAACGTCCAGTGCCAAAGTCACTGAATGGGTAAGTAGCCAATCCCTAAAACGGACTATGTAATGTACTTTATCTGCTGGGTTACGGGTGGGCATTTTACCAGAGGTTTCTATTGTATCAATCTACCCTTGTTTAATTCCTGTTGAAGCATATACTCGGGGGGTGGGTGCAGGGCGGACGATTTCAAAGCGGACTCCCATTCATTAGATAGAGAAGATCGCCAAGATTTCGTGATCCGCTGCCGAACTTATTCCTTCCAATTCAACGGGCATTCTCAACATTATGCCTTGAAGAGGACTCGAACCTCCACGCTCTTTAGCACGAGATTTTGAGTCTCGCGTGTCTACCATTTCACCACCAAGGCATCGTCGAAAGTGAATCATATTCCATTCATATGATATCGATCTCGTGTGATGTATGGAATATATGACAAAGGTGGAGTGTAAGAGTATTTCTATTGATCGGTCATGTCATATAGGCCCGAGTCGGACATCCAATTGCTTCGATTTGAATTATCCGGAGGATGCCTTATATTATATCAAAAAGATGGACAATCAAACCGATTTCTCGATTCAATAGAAGCCCAAAGAAATGAATAGGGTCCCAAATAACGAGAGATATGTAAAAAACAGGTCCGATTACGCCTATTCCTAATCCTAAATGGAATGGTTGGACGTAGGCATCCATATGTCAACATAGTATCTATTTAAATACGCTCGGATGACCCCTTCTCATAATTCGAATGTATATAACCTAGCCCTATTCCGGTCTGGCTCGGTATGGAATGAACTTCTAATCATGGAATCGACTCGATCATCAGATTATAGATTAGAAGTTCATAACCCTAGCCCATTCCCATTTTGGGCGGAACAGATCGACTAATTCTTTGATTCCAGTTAGTCAGAGGGATCGTCGAACTAAGAAATCGATTCTAGAAGCTAAACTATCAATGAATTCCCGAGCAATTTCAATAATCGGGTTCATTGATATTCCTGGTATAGTAGATGCTATCACACATACAATCATACTCAATTGGAATTGTTTGATCTTTATTGTTGTAAGGGGATCTTCTCTCATTTCGCACGTGAGGGGTTCTTTCTTGGTTTCGTCCAGTCATTAATAACTTTATTATTTTTATCTAATAGTATCTCGAAACAACGCGAGTAAGGAGTCCTATTGAAACCAAGAAATATAGGCCTGCCATCCACACCAGAATAAATGAAGTTTTCCGAAAAAACCTGCTAGTGAAGGAAGACCTCCTAAGGATAAGAGACATAGGGCTAAAGAGAGAGCCAAAAAAGGATCTTTTGTGTATAATCCTGCATAATCTCGAATGTTATCCGTTCCGGTACGTAGACCAAATGATACAATGCGAGCAAAAGTTCCTAGATTCATGGAGATATCGAACAGCATATAAGTTATCATGCTTGCATATCCACCATTTGAGTCTCCAACAATTATTCCAATAATGACATATCCGATTTGACCTATGGACGAAGACGCAAGCATACGTTTCATGCTTGTTTGAGTAATAGCAATGAGATTCCCCAATATCATGCTAAGAATAGCTAGGATTTCCATCAGAAGATGCCATTCGTTTGATGAGAAAGAAAAAGGAATATCGAAAATTCGAGTGGCTGAAGCTGAAGCAGCAACTTTCGAAGTAACAGAAAGAAAAGCAACGACTGGAGTGGGAGAGTTAGAGTCGAAAAGAGGATTCCTCACTTCTTTCTCTCATTCAAAACCGTGCATGAGACTTTCATCTCGCACGGCTCCTAAGCTCTAAGTGATAAAAGAAAGAAGAACTCATCCTCTTTCCTTTTTTGATTACCTTCCTCGCGTATGTAGTTGACCGAATCCATTCGATTTCGAAAAAGTGGAATCCTTAACTTTTCGAGGAATCCGCCCTTTCGATTATTAGTCGGGGTTGTGCTAGACTGATTTTTCTCAATCTTTTCGACCCGTAGGAGCAAGTCAGAAAGATTGAGAAATAGAACCATCTGATTTGATTCGTTCTCAATAGCCATGTGATGATCATCTTAGGGTGATCCTTTTGTCGACGGATGCTCCTATTACACTCGTAGTCTCTGAAGGATGAGAACCAACTATGTAGCATCTACATCAAGAATTCAAGTATTGTATACGTCATTAGTCCGATCCTTTGTAGGAACTACCCGTAATAACGAACTTGCAAAATGAATCTGTTTATCATAAAGAGATTCGTTGTTCCTGACCCTGCTTCACCTTAATTGTTATTTGAACAAGTAAAAGTTATGTCTTGGTCCGAGTGGGGATAGTATTTCTCTTCTGCATGTCCATGAAGTTTTGAAAAATCCAAACATCTCAGAGATAGATAGAGAGGTAGGAATTTATCGAACGAACCGCACTCCTTCGTATACGTCAGGAGTCCATTGATGAGAAGGGGCTGGGGAAAGCTTGAACCCAATTCCTACAGTGATGAATATAAGCGCAATTGAAATTCCTGGGGAGTTATACATTTGTGTATTGAGAAGACCATTTACTATTTCTTGAAGCTCGATCTCTCCCCCGGATGAACCATATAGCCAAGAGAAACCATGAACCAGAATAGAAGAACTTGCCCCACCCATGAGTAAATATTTCGTAGTAGCCTCATTAGACCGTACATCTTTCTTGGTATATCCAGATAATAGGTAGGAGCATAAACTGAAACATTCTGGAGCTAGAAAGCTCGTTATTAACGAATTTTCACAGCATAAAAACATTCCTCCGTTAGTCGCTGTTAATACGAATAACAGAAACTCTGTTATAGCCATTTCTGTACATTCAATGTACTCTACGTCTCGAGGAATACATAGAGTTGAACATAGTCAAATAAGAAATTGAAAGATTTCGTTGAAATTGCCTTTAAGTTTAAGAAATTTGGAAATTTCCCAGTCGAAAAGATGAGTTCTTCTCTCCATCGGAACAATAGGGCCGTTATGCTCATTACTAAACTTGTTGAAGAGATGAAATATAACAAAGGTATATCTTTTTGATCAGAGGTTGAATCGATCATCAGAAGAAGAATTAGGCCAAAAATTAGGATACATTCTGGGAAAATAAAACTTCCATCGAAGAGAAGCAAATGAAAGGCTTTCATAAAAATTCTCGTAGAATCGAGAATGAAGTTTTCATTCTGTACATGCCAGATCATGAATTAGTAACTGCATCCAATCTCCAAAAAAATCCCAATTGTTTCGAACTTTCTCTTTTTGGAATGGAATATTTACGGAATCCCCATGAATAGGATCAAACCTTATTCCATGGTATTTACATGAGATTCCTCTTTCTTATTCTTAAGCAAGTCCCCGAGAGGGCTTGGCTTAGTTGATCCATGATTTATGTTTCGTCTTTCGTTTCCTTTTCGTTTGTTTCGAGAAATATATCGATCAATTCCGATTCTTTCTTTTTCTATTGATTCTTTTCCGATCGAGATGTATGGATCCATGGGCCTATGTGTCTATATAGATCCTGTTCATGGATTAACGAAAATGTGCAAAAGCTCTATTTGCCTCTGCCATTCTATGAGTCTCTTCCTTTTTACGTATGGCATCGCCACTCCCTTTGGCAGCATCCACTAATTCGGAACTTAATTTGAAAGCCATATTTCGACCCGGACGTTTTCGGGATGCCCCTAATAACCAACGAATGGCAAGTGCTTTTCCTTGTGTGGATCCTATTTCAATGGGAACTTGATGAGTTGATCCGCCTACACGTCTTGCCTTTACTGCTATATCGGGAGTTACTCCACGTATTGCTTGACGTAAAACAGATAGTGGATTTGTTTCTGTCTTTTGTTGAATCTTTTTCATGGCTCGATAGATAATTTGATAAGCCAATGATTTTTTTCCGTGTTTCAGAATACGGTTAACCAACATGTTAACTAATCGATTACGATAAATTGGATCGGATTTTGCAATTTTTGCTTCTGCAGTACCTCGACGTGACATGAGCGTGAAAGGGGTTCAAGAATCCGTTTTCTTTTTATTTGAGAAGGGCAAAAATAAATCATTTATTTTGGCTTTTTGACCCGGGCTTTCAAGATCTCCCTCCAAGCCGTACATACGACTTTCATCGAATACGGCTTTCCACAGAATTCTATATCGAGATATGAGATCGAGTATGGAATTCTGTTTACTCACTTTAAATTGAGTATCCGTTTCCCTCCCTTTCCTGCTAGGATTGGAAATCCTGTATTTTACATATCCATACGATTGAGTCCTTGGGTTTCCGAAATAGTGTAAAAAGAGGTGCTTCGAATCATTACTATTTGACTCGGACCTGTTCTAAAAAAGTCGAGGCATTTCGAATTGTTTGTTGACACGGACAAAGTCAAGGAAAACCTCTGAAATTATTTCAATATTGGACCTTGGACATATAATAGTTCCGAATCGAATCTCTTTAGAAAGAAGATCTTTTGTTTGTCTCATGGTAGCCTGCTCCAGTTCCCTTACGAAACTTTCGTTATTGGGTTAGCCATACACTTCACATGTTTCTAGCGATTCACATGGCATCATCAAATGATACAAGTCTTGGATAAGAATCTACAACGCACTAGAACGCCCTTGTTGACGATCCTTTACTCCGACAGCATCTAGGGTTCCTCGAACAATGTGATATCTCACACCGGGTAAATCCTTAACCCTTCCCCCTCTTACTAAGACTACAGAATGTTCTTGTAAATTATGGCCAATACCAGGTATATAAGCAGTGATTTCAAATCCAGAGGTTTCCCGTACTCGAAAATCTCTTCCCTCTTTCGGGGTTACCTACTTGAGGGCTTATAAATGGCTTTGGCACAAAGAACCTCTCCAACGAGAGAGATAATAATCCGCATCTTTTGTAAAAGAAAGAAGAAAGTCCACCGGGAGACATTCATACATAAACCGCTCTACCGTAGTTGTTCTTGGCCGCCCCATTGTTGTGTAGTTTAGTTGAATTTGACATCTGGTACGACCTGCTTGTTCAATTATTGATATCTCTCAACCTGTCGCTGAAGTCACCCATGCGCTCGAACGACCTTTAATGGAATGGGTACTCGAGACCGCCTCACCCTAAACAGACACTGGTGGAATCAACCCTAAGGCACCCCTTTACTGATTGGTCGAAGATCGGTGACTGCAAGAAAAGGGCCTAGCTAAGGCGCCAACTATTTAGTCATATTCATGCCCTTCTCCCAAGAGTGGAAGAAAAGGCTACCGACTTGGCCTACTTTGACTACGCTATTCTTCCCATTTCGAAAGAAGAAGAAGGGGAACCCCTAGAACCTGGCAAAGTCGACAACAGATTCAATAGCTGGGGATCTTGCTAACAATGAAACTCCTAACCAACAATCATATAACCGGGGATCCTCTCCTCCCTTCTGGCCATTGAAAGCATTCCTATTGTTCTTAGGATTCGTTCAAAAGAGCATTTCCCTAATCTAATGCCATGCCCTGAGTCCTAATCTCCTAATGCCCGTACTCCAACAGCTAAATGGCATCGCTGATTTTCTTCCCCTTCAAAGATCGGATTCTTCCTCTCGGGTTCCTTCACTTAGAGTAGTGAATCCAGTGAAAGCCGAAGACTAAGAAGAAGGTACGGAAGCCGGGAAAACGACTGAATACGATAACGAGACCATTCACAGCGGAACAAGAAGAATCACAGTCGACTCAACTTGAGCTATCGAGTCAGTAGCTGCCTTTAGAGCTGGGATAAGTAGGGTGGGTAGCAGCTAAGATTAACTAAAAGGACTCTCCTCAACCCTCAACCTAGACATAGAACTCCTAGCTCAGGAGCGGATTTCATTTCTTCTTTTTAACAGCTACCGACTCTTCTCCTCGCTCACGGAACTCCCCCAACCGAGTCTCAGGTCCCAGTCTCAGGTCAAGAGAGAAGAGCGATGGCATACCTTGAGTCACTCGCTTCCATTGGGCGAACTTTCATCAGTTTTCTTTCCTTCTTTCTGCTTTTATGGTAAAATGAACCTGCTTATCACAGTTAGTTCGATTTTCTTTGATCCTCATCTCGTTCAGTCTTGATGGCTGCTAGTTCCTTTATTACGTCGTTCAGTTCAAAGAGTCATTCTGGCATCTGCTTTCAATGCTTGCTAGTAAACTGTGGTTGTCTCTTTGAGACCGTCTCTTCAACTTCTTTGAGTGCTTTTTAGTAATACGATACGTTGTGAAGAGTCGATTCAACAAGAGGAATCAGAGCTTCTCCCTCTGGTCACTTCGCTACTTTGAGAACTGCGAGAGCAGAATCCGAAGAAGACTTTCAGATGTCACTAGCTTTCCTTCCTAACTAAAGGACGGGATCTGATTCTTTATAATAGTTACCACCTCTTCTTCACATAAAACCATTCGTTCAGAGTCGTGCAGATAGGCCCCTCCCCAATGCTCTTATTCCTACTTGCGGATTCTCTCTTTACTAATAAAGGAAAGAAAGCCTTAATTAAGGCCCTTTCTTTCGGGCGATGATGAGATTCTTCTTAGCTTGGCCATTCGATTAAGGTTCTTTCGATCGAGAAAGAGAAAGAGAACTCTTATTCATCCGGAAGTGACTGAACTCCCTTTTGAGCTAACTGCATCGGTTATGCCGACAACAACATATTCTCCAGCAAAAGAAATGACCTAGACTAGACCTCTTCTACCGCATCAAGAGGAAATCCCGATCCCGCATTTGAGAAAGTTTAGCTATGCCCACAGCTCTTTCAAAGGAAAGCAGTCTTCTCAAGAAGTAAAAAAAAGAATCTAACGCTAATAGGCGGAAGAAGAGATTCCCAGCTACTGACTCTAATAAGACTAATAGCCGTACCGCAGAAAGAAGGTCAACCTCACCCCAGGTAATCACCGCTTTCTTCCCCTCAGGTCAAAGAGTAAGAACTCGCTTTCGAGCTAACCTTACATGGAGCTACCTGCCAACAAGCAAGAAGAGTTCTCATTCAAGGCAAACTAAGCATTCGTTCGGAGTTGACAAGGGAGAGGGCTGACTTTCCTATATTATGTTCTGATGGATAGGCTGGCTGCACTCCCTTTGAGGTAAGAACTGTTCCTTTTGATTCAATTGCAAGAAAACAACCTCTTTTTAGAGTTTGATACGAACACTAAGCCAAACAGTCTATTTATACGGATTCCTCAAAAATGCAAAAATAGACTATCATAATATATGACAGAAGCATCACCATCACTCTGTCTGTAGGCTGTTGGATGCCCTTCTTCCTGGCAAGATCAGATCAAGAATAGCCAAAGGCTAGGAAAGCACAGTCAGACTAGTGCCACGCCCAAAGCACCAAGACTGCTTATTCCGCTAAAACAGTAAAGAGACAAGACCTCTTATGCCGGAAAAGTCAGAAAGTCAAGTGCTAACGTGCAGCTCCCATTCCTCCACCAAGAGAAAGCCTAAGAGAAGACCATGCTACCAGTCCTAGCTGGCACCGAAGCCAAGGGAAAGCATTTGAACAAGAGGAATGAAAGAAGAGCTTATTCGTATTCAATGCGGGACGACCCAGCCTCCCAGATCCGCATCAGCGAGTGGTGTGACGACGACCAACTTGATTTAAAATAACGATTTGAATGTAATGACTCGGGAAAAGAGAGAACAAGCAGAACTGCTTTCTCTTTTATATGATATGAGAGGACGGCTGCCACTTCCTTATTACCATTTAGACAATCTCCGATCCTTACTAGACTAGATAGGGGTCAGGAGATTCTTATTAGTGGAAAATAGCCCTAGCTAGATTCACTCCCGGTGAAATAGCAGCTACGCCCCTTGGTCCCGAGCGTTTGAACTAATCCGAGTCTCTTGAGCTCTTTATGGCAGCTAGTCTAGATCGATTCCTAAGAGGATTGGAAAATCTTTCTTTGTTAAGACAGAGGAGAGATTTGAAATTCTAGAGAAAAGCAAGGTTTGGAACCCCCTAACCCAGACCAGGATGCGCCTTTCTCCCTAAGCCTAGAAGCAAGTCAAGCGGTAAGAAAACCCATATCCCTTTCGTGCGTGTTTTTTTGATGATATCGTTTTCTAAGATAGGACAGGTCAGGGGCAGGTGTCTTCGATATGCGATATCCGAGACTCTTTCTCAAGTAGGTATGAGATATCCGGTATGCGATGCGAGATGCGCTTTCCGAACAGGCTATATTGCTTTATATCTCTGTCCTTTCCGTCCTCCCGGGCTGGGCTCTCGCGTGTCCGGGGTCCGATCAGATCAACCAGCGACCGGTTTACAGAACAAGGAGTTAAGCAAGGGCCAGGAGATTGATAGAAGAACCTGGCCGAAGCTTGACTAAAAAGGGCTTGTGTTCAACTCAGCGGGTTGGCTGGTTGGAAGGGATTGCTTTCTGCCGTCTGTTTTTCCCTTCGAGATCTTCTCTTAGCAAAGTCGGTTCAAGTCACACTTTTGGCTTGCTACAAGCTGGGCTCAGGGACTGCAGTCAGCCGCTTCCCCTGTAGTCGTCAGCTCGTTCTTGACAGATCCGATCGGGTGTTCATAATCTGGAGTAAAAGGATTCGAACCTTTGCATGCCGGTACCAAAAACCGATGCCTTACCACTTGGCTATACTCCATACGGCCTTGTTTTGGACGGTCGAACGGGGAGAGGGGGAAGGGAGAAGCAGGGCTCGAAGAACGAGCCGAGCCGTGCAAGAACGCGGGGATATAGCAAGTAAGCAGCAAGATTCTCTCTTGTTGACCGACTACAACAAGCTCGCGACTCTAATAGAAACAAACGGTAAGCTCTCCTCTGTTCTATTTGCTTGCAATGCTATACCTATCAAAGTTGGCGAACGCTTCTGTAACCTTAGACTCGTTACGCTGTTCGACTGAACTCGTTGGCTCCGCGTCCACCGAAAGTAGGTTACCTTCGTCACCGTCAGCATTTGGTACTCTCTCGATAGCTTCTCTCGTTCACTTCAAGCCTTTGGTGTAATGACCCGTAAGCCCTTCAGAAATAAAAACATCAAAAAAAGAAATGGTTGCGGGAACCGACGGTGACGAAGGTAACCGGGCCGATGCGGCCGGTTACCGGGAACCGCAAGGTTGCAAGGTTCCCAGGAAACGACGTTCCCTTTGTAAAGTCGACCTTTTGATAACTAATTAGAGTTGACATGAAATGGATCACGGAAGAAGACGTATCTGATGAATGAATGATTCAATCCCCTCCCACCCACACGGGTTCTTCGATTCTATTGAAGGGGTTCCCCTTCTTCTATGTGAGGTGGGGCGTACGTCAGAGCGGAACCTATCTCGAACGCGGAGCGCCGGCTCCGGCCGCCGATACAGTTACCATGCTTACCAGCTCTGACCATTGCCGCCTATAGATATGGGAGGTAGGCGAAGGTAGCTTGCTTCTCTTCTCCTAGGCTACCAGCACATGTGACTCGGGAAGAAAAGGCAGCGAGCGGTTCTTCGCTTAGTAGAGCTACCGGCCGCCGGACGACGACCGCTTCTTGTTCTCGCCCAGCCGCTTCTTTTGTTTTATTATTTCCTAGACTCAAGAAGAAGCTCCTGAATCAGCGCAGGGCCAAATCAGCTGCAGGAGAACTGTACTAACCTGCCGCCGGTGACTTTCTCAGGGCTCCGCAGGAGAAGAAAGAAGGTCCGGGTCAAATTTCTAATGAAGCGAAGGTCCCCCTTACTCCCTATTCTCTCTTAAAGCTTTATAAAGCTCTAAGAGAAAGGGTTGGTTAAGAACTATTGACTGTAAACCATAGCTGTTACAGTCACTCAATGGAAATGTTCGCCTTTGGAATGAAGATGGATGAGCAGGCACTTGAACCTGGAACTGATGAAATTCGGGGGAAACATGGAACCGGTCACTATACTGGGGGGGCGAGACATGACCGCGACTGAAGATTCAAGTACCGTTGAAAAGACCAAAGGAACGGGGGGAATGACTACCTGTAATAAAGCACAGGCTAATACGAGCCGACCAGAAGAAGCAAGGCTTAGATTACCAGATCCTGGACACAATCTTCCTAGAAATGGGGAGCCCCTTGCCTCGCCTTTTCTAGCCTCTCCTTCTTGCTTGCTTACCTAGCTCTTGTCTTAGTGACTCTTCCTCTTTTCTAGGTTTTTTTCTGGTTAAAACGGTCGATTTTTCATTTGCCAATGAATTGGATCCGCCCCGATTTGATCAATAATGGGATTCTTGGCTAGAAGAAAGGTTCTGTGACATGGACGCCCCGCCCAACTAACTCGGTAGGTTGGCCCACCTAACAGATGATGAGATTCTCGATCGATTTGATCGAATTTTGAAAAGTCTTTCTCACTATTCATTCTATTCGAGATAGGGGGGAGCTTTCGATCAAGATGTTCTCGCCTCCCCTGTTCGGGCTCTCGCTCGAATCGGAACCTTTATGCGTTGGTAGGCTTTCGACTCAATCTAATAGCCTACCTATCGGGCGCCAATAAAAGAGAAAGTTTTCGCATGGGCTCATCATCTGATGCAGAACGGATTTCATAACCACCATCCATCACCAATCACATTCCACATCCCACTTCAAACTTTTCGATTCCTCGGGGGGACTCCTCTATTCTATTTCGAGAAAGGCATTCCAGCTTCAAAGGCAGGTGAGCCGGGTCAGGAAGGAGTTTGACTGCTGGGATGGGATCGGATCCATCCTACTCGAAGCGCTCCACCACGAATAAGAGTATTCGGGTTGGATAGGCAGTCGAGATAGGAACTCCTATCTGTAGGGCGGGCTTTCAAGACAGAGATGCACTACTCCATCTGGAAAGAGCTTTCCCTCGTGGAGAAAGAGAAGAACACCTTATTTAAAGGTCAGGCCGGAGTCCAAAATCAATAGAAAAAATCCCTTCCCGGCCGACGGGACTCAACGTCTGGGTCTTATTCCATCTCAAACTCGGATTAGGAAGAGTGCCCTTGAACTACAGATCAATCATAATACACAATACAAAAAAATCAATCGATTCTCGGCGAGAAAGAAAAAAAAAGGGGGGGGGGAAGAGGAGATTCAGGATAGTCACTCCACTCCATATCTCGTGAACACAGATTCTTGTTTCATTTTCAATTCCTTTCGTGCGTGTTTTTTTGATGATATCGTTTTCTAAGATAGGACAGGTCAGGGGCAGGGAGAAGGGCTTCTTCTGCTTTACAACCGGAATAAGGAACCTTAGAATGAACCCTACCTGTCGATAAAAAATGGGGGATTGGAGAGGACCACCTGCGGGAGGATCTGAAAGATTTTTATGGAATGTCCTACTCCTGCCCGAGCTTTCCGATCAACCAATCCCCTAATTTCAGGGGCATCTCTTTCTTAGGTAGGGCCAGGGATCACTAATTAGTCGAATGAGCCTATCCCTCTGGCCTATCATTGTTGGGTCGATCCGGCTGGCGGCTCCTGCATCTCCTGCGTCTCCATGGGGGCCCTTCATACAAGTTTGTTGCTAGGAGTCCCTCTAGTCGAATCTCTCATCAATAGAAGTTTACTGACTGACCTGGCTCTTCAATCGACGATCTACTGCTCCCTCTTAGTTGCAGATGCCCATGCTTTGATTCGAAAGCCCTAGCCTGAATCCCCAGTAAGATCGGAGTATGGAATTCCTCCTCCCTTCAGTCCTGTTTGAACCCGTCCCAGCAACGAAAACCCTCCTACTGCAAGGTGAGGCTCTGCCCGCCCTTCCCTTCTCCGTCAATCCACTCCGGGTCGGGTCGGAGGAGCTGCTAGTCCAACTTCTTGAGCAGCCGAGATATTGAACAACGAACATTTGATGGAATTCCTTGCCTCACCCTGAGATGAGAGGGAAGGTCGATTTGACTCGAATCCTGGACCTGATCTTTAATCCTACACCGGTTAATGATGCGATGGGAGAAGTTTCTCTTTTGTCATTTTTTCATCAATGCTGGCCCAGTCGAGGCTCGTCCATGCCCAATCCCAATGGACAAACCTTCGATCCGATCTGCCCCTAGCTCTATAATCCACCCGTCTTCCCTAGTCCCATCAAGCCCTCCTCTCCTGGGCCTAGCCCTCTTTCTCAACTCGAGTCTGAAGTTCAGCGGCTTTCATCGTTGACGAACACCTGCGCTAATAAGACAAAGAAGTGGGGGTCTATGCCTTCCTTGAATGAATCAGTAACAACTCATTAGTGGAATGAGGGATCAAGAGACGGATAGGGTGGGAATGGCCTATCAATCATTGGTGGACCTTCCCTTTCACCGGTCACGGAGCTCTCAACTGAGTTGTTTAGGTTCTGGAATTCCATCTCTAGTTGGGGGTTTCGGTTCGAAGGTTATAAAATGTATGTGGTGCGGGTTCATCTCTCTCGACCAGTTCAGGTGAAAGGGAAGGGTGATCGAGGGGACCCGGACGTCGAGATCTCTTCTCTATGGCGGGAGGTTTATTTCGTCTCGACGAGTGTGTTGGGGGGGACTATGCCTCTGAATCGATAGGATGACCATTCTAAGCAGTCGTAGGCGAAGGAGACAAGGGCGAGGCACCGAACATGTTCGAGACTCAACCTCCATCCGTCATTAGTAATCTCAATCCGCTTTTCCTATTCACTAGTACACTGCGCGCTAAAACAAAACGGGAAGCCCCTTTCTTATTATTAGGTTGATTGGTTTGGAACCCTATACAAGGGGTGCAGCTCGCCCCTATTTCTAAGGGGGCTTATGCACTCTACTCGTTACCACTAAACGAAACGACGAAGCCTTGAGCGGAAGGAGGGACTTGAACCCTCAACCTCAGCCTTGGCAAGGCTATGCTCTACCATTAAGCTATTTCCGCCAGCTACGGTAGTGGCGAAGCACTACTGAGCAATTCACGTATCACGTCGAGACGGACGACTTATGTTTTTCCGCCGGACCACACTCGTCGACCTCCGATCGAGCTACGAGCACGAGTAGGTAGGCGGCTAGGGGGGAGGGGCGGCTGGGCTGCCTTTTCAATCAATCTCCGGCCGCCCCCTAATTACTAGACCAACCTGGTGCGAGTTGTAAGGAGTCTTGGTCTCGAGTCGAGCTGGGGCGTCATTTCATTCTCGTAACGGGAGTGAGTGCACCGCAAGACCAGACAAGTGACTCCCTCGCCTCCCAGCGGCGGTCTTTAAAGTTAAGTCATTTCCTAAGCTAAGAAAGCAAAATCCTCTTATTCTACGATAATCCAAGCAGCTGCTCCATGAGTCCGCTCGGAACCAGTCGATTCCTGAGCCATTCGTTCTCCCCTCTCGGTTGGCGTTTGCCAGCCACTCGAGCAAGTAAGAGAACAATCAGTGAATGAACAACAAGAACCCCAGATTTTTACCGGATTGTACACCTTTGTGTCTGGCTATGTATATGGATGTGCATAAAGAAAGAAGGGACGGGACATCTCTCTCCTTTTTTTTTGGGGGGGAATCGAGAGGGAATAAGCAGCAGCGGCACCTCACGAACTTCTTACTGAGGCAGTACCATCCTATAGGCAGGCGCGAGTGTTTGGATGCACGTGTTTTGTTCATATTCCTGCGCAGTTAAGAGAAAAATTGTCCCCAAGGCCACCGCTTGTTTCTTTCTTGGATATGCTCAGTCCGGGTATAGATGCTATGACGTGAAATCCAAGAGATGAAGATTATCCTTGAATGTTCTCTTTAATGAGGTCGCCTCATATTTTCTTTAACCTAATTAATCAGCCCCGGGGGAGAATGGTGATGGAGATGTATTGCGGCCTTCTCCTGTTCATCAACTCGAACCTCATTCTTCTGCAGTTGATGTTACGGATCAGCCCCACTCTTCAGGCCAGCAGCTTTGCTCAGCATCTTCTGCCGATTGTCAGCCTGTTCAGTTGACCTCAGAGGATTCCAGTCACCCGGCACAGCATGTTTCTTCTCGGCGGCGAAACCATTATGTTGCCCAGGCTAGGACTACTCCAGAAGATCAGCAGTCGGGACCAGTTGCTTCCCTTCCAGTCGCTTCCTCAGATTCTGGATCCCTCTCTCAGGTTCGTCGATCCTCTCGACGTTTCTTATCCCGTTGCAGAATTTTTGTCTGATTTTAGAAAGAGTTTTTCCCAAAACATCGAGCTTACCTCATGTCAGTTCAATCTTCTCATGAACCTTAATCATTTGCTTCAGCCTGAAATCATTCTTGCTGGAGAGATGCTATGCAGCAAGAAGGAAAAAAAGAATAAATAAGACTGAGTCTCATTGCCCGCAGGGAAACAAGCCATTGGCTGCAAGTAGATTTACAAGATCAAGCATAAAGCATATGGCTCGCTAGAGAGATACAAAGCTAGCTAAAGGATTCCTTCCAAAATCTTGAGTCGACCCCCTTAAAAGATAGGGGAAACATTTGCCCGCTAAAATGACCACCATTCGTGGCATTCTTGCCTTGGCTGCAATCAAAAAGTTGCCCTTATTTCAATCAACTTGACGTGAAGAATGCCTTTCAACAACATAAGGGAAGCGGGGATCCGCAAGAATCTGTTTCTATTCAGCCTCCTCCAACTCCAGGCTGATCTTCTCCTAGGAATCCTAACTTGGTATGCAAGCTCAAGAAAGCGATTTACGGATCTATATGCTTCGATTGGCTAAAGCAGGCACCAAGAGCTAAGAAGGGGGCCTGCTTGAAGAAATTTAGCTCGTTTCTCACTGCTTGATTTTGGATAAAGGGTTCCGGCTACAGTGGAACCGTGCGGATTCTGACATTTTGTTTGTCGACGTCATGGTCGTTGCCTCATCCTTCTTTTATACGTTGACGACAACATTCTCACCGGGAATGAATGATTCTTCTCTTTTATTCGATTTCATCAAGGAGCTTGACAACCAATTTGTCTCTTTCATCCGCTGTATTACTTTCTCGGCATGGAGGTATCTCGCTCCACCTCTGAACTTCGCCTAACCCAAACAAAGTATACTAAAAAATGGAATTCTTATCTCGTCGAGACTGCCCTGCGCTACGCCTATATCTCCAGGTGCCAAGCTATCCGCCCCTACTCTTATAAAAAAAAGGCAGGCTGCCCTGACGACCGACACTCTACCTCGGGCTTTTGTTCTTGGTCGGAATCTCATTTCCTGGAGCGCTAAGAAGCAGCCCCTTACTCACCTCTTCAACATCTATAAAAAAGCCTTTCCCCTTTGAATAATAATAAGGTCAAGTCAAGCTTTTTGAAGCAAGCTGCTAGAAGTAGCGCTCCCGCGCTTGACTAATAACATAGAAAGTAAAGGCTCTTCTCATCGAGAGTAGGTTCTTTTCAGATACAAAAAAGAAAATATCAACATTTGATACCTCTTCTGACTTTCCGTTTTCCAACAGCAATTACACATTCCCTCGGCCTCTGATTACAGTCGAAGTGCCATTGCCCATATATGAAGAACCTAGTTCTTCAATCATATCTGTACCAAATTCTGCCTTTCGGAAGAAAATATGATGCGAGGACCCGATCCACCAACTATCAGAAATGTTGGCAAACAGGGCCAACGTAGTGACCAACACTACCTTTTTCTGATCATCATGGCTTTTTTTTTCCCTTTGCCCTTCTTTTATGGGCACTAAAAACTCAAGTGACCTTTCTTCTTGCAGGACCAACACTCTATGTTTTTCAGGTCCTTCTGCACTCACTTTGTGCTTATTCTTTTTTTGAAACATATTCTTTTGCGCAGCATTAGTCTTTTCAGACTGCTGTTCAAATCTCTTTTCAGCTTCTGCCTAAAGAAAATGGTCAGATCAATCATAGAACAAGGAGGAGTTTCACAGGAGAGAGTGGTTGTCAAAGACTCAAATGACTGAAGCGGACTTCCCGGTCACTGATCACTCTTTTGTATAGGGCATTTTGACTCTCACAGCTCTAAATTCTTTTCGAATCTTCTTCATCTTGTCTAAGTGCTGAGACACGCTCGTCCCCTCAAGCATCTTGCTTGGAAAAAACCGTTGCCGAAGAAACTTCATGTTTACCATTGTCACTGACTCATACATTCCCCTAAAGAGGTACAGGGGGGTCTCCCATCTTTCTCATGCAGACTCAATGTCTCCCACTGAAACTAGTACCTTATCCTTGACCACCATTAGCACTGCTTCGAAGAACTTTTTTTTTATTGTCTACAACTATCGATGCTGTTCATATGCTTTCTTTTGTTGTTTGGCTACAACAACATCACTTGATTGAAGAAGCCATTAGCGCCAGATCTGCTCTCTTTTCTCAAGAATGAAAAAAAAAAGATCCTGTTCTTTGAGAAGCAACTGCATTCTCATCTTCCAAACATCTACATTTAGAGGTTCCATTTTGCGATCCTTGACAATCGTATGCGTTAATGCAGTAATCATATCAGCAACTATAGATCCAGAAGATTGTATCGCTACCATATCTGCATAACCTGGACTCTCATACCAGATGATAACAATCTTTAGCTGAAAGAAAGCACAAATTTCTAGGAATGTGCAGAGCTGAGACCTGCTGTTGTTGAGTGGCAGCAAATGAGAAATCTCGTTTGATTTGATTCGAAAAACGATATATATATTTCTATAAATATCAAAGTGTTTGAAATATGAAAATCGAAAACTCTTTGAGATCACTCCACTCTCTCTAGACAACGGATTTCTTCGACGTGTGTATCCTACTCTCATCTCAAAACCCAACCTCAGAAAAACAGCATGCTTTCCCTTCATTTGTTTGTGCCCTGCAGATGGAGTCCTTTTAAAAGACCCAACAGATCCCCCAAGCAAGGGGCGTGTCTAACTACCTCATAGATAGCATCCACAAGACACTGAATTAGCCTAGAAATGGATGCATCCTTTTGCTATCTCTCACGACCCCCGTCACTAGAAAATTGGAAGGTCACAAACCGCCCTCTACAGAAAAAAATGTGAAACGGTGCTAAAGCAGGACCCGTGACTACGAAAAATGACTGCTCAATCAAGACTTGAGTCACCTTGGAGTAAGTCAAGCCACATACTCAACAACGTCTCTGTCTGAACTGTGGAATCGAAACACACTAGAATAACTTCAAACACTGGATCTGCAGATCTACGTGTATTCAAAAATGCGGGTCTTCTTCAATCAGGTTCTCAAACCAATCAGGGAACTTCAAAAGACCAAACGATTGAATCCCAAACTCTTTCTGGCGGAACCTTCCGAGTTTTTAGAGAAAAACCACGCTGCATTTTTGCGAGATTTTGAAACTGATTGTTTCAAAGCGGCGAAAACTCTCGCGAAATTCCCACGGCGAAACCTCGAGATACTTTTCACTTGTCTTCTGCGAGTCTGAGACCTTACTTCTGCGACTACTCGACTTTTGCAAGTCCTTATCTCGAAAAAATCTCCTTAAAGTCTCCTCGAGTAGTCTATTCAAAAATCAAAAAAAATCCACCCAACGCCCTCTCATGGATTGAGTTACATAGTGCCACCCAGGTTTGGAACCCACTTTTTATAAGTTCATGTGCACGCATGCATGTGTCATCACCTCATTGGTCGGAGGTCCAAGGGGTCCATAGAATCCAAATATTATTCTTTTTCTTTTGCGTTTTTTTTTAGAAGAGAGAAAGAGTCGAAACAAAGGGTACGCTCTCTAGAAGATTTGCTCGGGGCTGTTCACTTTCATTTGGTCGCCTGGTATCTTGCTTGAATGAAACCTCTTTGCTTGCGGGGGCAGGAGTGGAAACGTCTGAGAGAGCGCTTCGCGAAAGAATCGTGTGGCGCGGTGAAAGGTTTCCCGTTGGGGTTTCCGGCCCCCCTCCCCTGGTCTTCACCTAATTGTGGAAGAGGGGAGGTGAGTTGAGTATCAACTCTCTCTCTCGTGCCTTTCTTCAGCTTGTTCCTGTTCGTCTATTCGGGACGGGGCAGGCAGCCCACATACATGAAGAGAAGAAGAGAGGGGGGTTCCTTGATATTAAGGCGTCAAGGCGGTCGAAGAAGGCCACAAGTGGAAGCAACCGATGCTTTGGTCATTCAGTTGACTCCTTGCTGCCAGTCTGTGCTTGCTGTCATGCTGGCAAAAGCAGGGGTTTCGGCCGGTTTTACCTACTATTGGATTTGAACCAATGACTCTCGCCGTATGAAAGCGATACTCTAACCGCTGAGTCAAGTAGGTCAAGCTGAGTCAAGTCAGAGAAAATAGACCCCTATAAGATAAGAGAAAGCCGCGCAACCAGAGTTCCCCTTACTATACAAGGGGGGGCGGAGCGCTAAGAAAGAGAAAGCGTTATCACTATACGAAATGAAGCTGCGGCTAGCACGCTAAGATCAACCACTTGGAGAACGTGGAGCCTTTCTTTCTCGGTCGTCTGTCTTTCTCGTTGTGGATTCCGATTCATGCGGTCGTTCTCTGCTGCATTGGTGTTTTCACTCCCCACTCTCCACCATAACAAAATGTTTCCACTATATCTCAGGAGTCGTCAAAGGAAGTACGGCGGGTCCAAGTAGGAAAAAATTAACTAATAGGGCATACAACAATGGATCAATTCATTCAACAAGATCCGTTCGGATCGGACCAGGATGAATTGGATTGGTCTGACCTCTCGCTCGGATGTCAGACTCCCGCCGCCGACAGATGTCCCATGCCACGTTTCGTGAACAGCTATGCCCGAAAATGAATGAATTGTGATATAGCGCCGAATAAGCCACAGCTCTATTCCCGACTCGAAATCTATCAAGGACTTGTTGGGAGAGAAAATAGGGAGCCCTATACCATACATCCTGCTGCCTCGGGACGACTGCACGTTACATCATAGCAGCACGACAAAATGAAGGCGGAAACCCGGTTGGGCGTTCCTGCGCACCTGGCATCCTGCAAGAAAAGGCCCCTGACTCTCGAACAAAGCAAGGGATTGAGCAGCGCGAAAGCCACGATAATACGCCTTCCTCTTTCATTTGCATTTCCAAATCGAAAGTCAAGGCGTTAGCGCTTTAGAAAGATTGCAGGGCGTTGAGGCTTGACTAAGAATCTCGAAAGGGCTTTTTCAGCTTACTCTGCTACAGCGGACCGTTAGGTTAGCAGGGTGCCGCGGTTTGTGGGCTTGAAGGACTTAGCGCCATGACAAGTGGTATCAGAGCCAAAGGTTCGGCCAAGCCATGGCTAGTGGGAAAAAAAAACCGTAGGCTAGTGTCGTCGAAGAGGCTCGACGGGAGCAGACTCGTAATCGTGTGGACGCCTTGTTACACAACTGAAGGGACAGATTTCGAGCGAGCGGGTTGCTTCTCCGGAGAAAGATGGGCTGGTTAGGCGGACCAAAAGACGTAAAGAACGCGGAGCGTGAAGTGCAATTAGATCCATTTTGAGGACGAGTTTCAGGCAGAATGGAGGGTTCCTGCCCGGTTGTGGTCCGACATGTTGATGAGCCTGAAGCAAACAGGCTCCATACGCGAGTATGTGAAGGCCATCTTTCGTAGTTCTCCCTGGACATTTTTGATATGACGGAAGAGGACCGGCTCTTCGATTGAATGAAGGGGCTCCAACCTACGCCAAAATGTCCAAGACTGAGGGGCGGAACAGGCAGCTAGCCTGCTAGATTGAAAGTACTTAGCCAGGGGGAGTCGAGACCAGGCCAAGGGCAAGGGCCTAAAGTATCGAAAAGGCAAGGACTCCAAGAAGAAGCCAAGCCTGAGGCCAAGAAAAGCGAGCTCAAGATCAGGAGCCAAAGAAGCGGACCGAGAAGAAAGAAGGAAGGCTGAATCTGCTCCAAGCCCTAAAAAAAAATGGAAAGAGTTCGTTTCTTCCTCAAATTGGATTAATGTCGTCCAACTGGAAATGATAACAGAATGCATAGGTCATTAGAAGGAGTTCCAATAAGCGGATAAATAGAGTATACCACCTGACTGATTTCCTCTATGAGGGAGAAAGCAAATTGAAGAACCCGCGGATATGAGAAAAACTCAAATTCATTGTTAGCCAAGGCGTGGTAAAGACAAGATAGACTTTGACCAGACGTGCTCGGAATCTTTTTTTTTCGATCTGGGGGAAGTTATCGCTCCTTCACCTCGTCAACTCGGTCAAGCGGCTTCGCTCCTCGCTTTTGTTCAATTATAAATAAATAACCATTTTGATGGAGATTTGTAGCATCATTCAAGTAAATACAGATTGAGATCGTAGAAACATGAGCTTGTGATATAGCTACACCTAATTCCAAACCGGTTAATGCAAGAACTATAAATAAAGGACCAGGATCTCCTATGAAATAGAAAAGATTATTCATACATAGCATAGTCCAAGCGGACCCACTTAAAATCTTTACTGAACTATGACCGGCCATCATATTAGCAAATAAACGTATTCCTGAGCTTAATGCGCGAAAACAATGAGGGATTAGCTCAAGGAGTACTAAAAAAGGTGCTAATGGCAGTGGGACTCCTGCGGGTAATGAGAAACTTAAAAAATGAAGCCCATTTCTTTGAAATCCCACTATAGTAATACCAATAAAAAGAGAAAATGAGAGACCCAAAGTAATGAGAAAATGACTTGTAACTGTGAAGCTATAAGGTATCATACCCTGGGGATTACGAAATAACGAAAAAGTAAAAGTGACCGAGATGCGAGGGAAAAACTTTTGTTTAACATTTCCGGAAAGACCACCTATTTGTTCGTTTACCAGGTTCGGCACGAAATCATAAATAAGCTCTACCAAGGATTGCCAAGCATTTGGTACTGAGTTTCCTCCTCCGTTTTTAGTAACAAAATGAACCAGAAGTAGGACCAAACTGAGAGTTAGCAGCATAAACAAAGATGGATTTGTGAATGAGAAATAAAAGTTTCCTATATTCATAGGAATCAATGGGAGAATGGCAAATTGCTCAAGTGGGCTGTTGGGCGTAATCGTAAGAAACACTTTTCATTTCATCCCTGTAGTTCCGCTTCTTGCTCGAAAAATGAAGAAAGACTTGTCGGAAATCGCCGGTTGGGTTGGTCCAACCAAGAAAGGCATGGGAGTCTTTGGGCATTGCTGAGGATAAAAGAAGACTGAAATGGCCTATTGATTGAAGCTCTACGCTGTGGAATCGTCCGGGTCCCAGGGAGCGTTCGGGTTTAATCCTTTGAGTTCAAGGAGGGAGGAAGGCTTTATAAAAGCGGCTTTTGACATTCTCAATCGCCTTCATCGCCCTGGAGAGGAATCTTAGGTCGCCTCTCTTCTTCTCCAAGAGAACATTGATTGCCAGCCCCACATCTGACTCTTCATCCACTGGAATGGAACGACGATTCACGAGCTCGGCGGCCTTTTGCTTTAGCTCTTCGGCCCGAGCCTCAAAAAGGTTCATTTGCCGTTCCACCCCCCGATACTCCTTGGAAGACATTAGCCGGCGAAAGGCCTCCCTTTCCTGTTCACTCAACCTTTCTCTGAGGTTGAGCCCAACCGGGCGGACCTGATGATCCGCAGGAGGCTCCACGGGAAGCAGCTGCGCGACCTCTGGCGCGACTATCTTAGTCGCGGGATCGGCCCCGCCTAAGGCGGGTGCACGGGAGGGCGAAGGCGAAACAAAAATCGAATGGACTTCTTCCTTCGCCTTCCTTCATGTCGTAGCCTTAGCTTATCGACGGGTCTTGCATTAGATACATACAGCATTTTCTTTGACTCATGCCTTGGAGAAGAACGTTCTTTGTTTGAGTTTGAAGTCGTTACCTTGCGGGAGCCACCTGGGCGAGACCCTTCTCTCCTTTTTTGATTATTTCCATATGGTATGTTGAATCACTTGTGAAGTCGACTGAACGTCGACCGTGTCTGCTTCAACTTCACCCGTCACTCGTGTCGTGTAGTGTAGCAAGACTAACAAGTGGTCAACTGAATTTATGAACGAGCAACTATTTATTAGTTGCAATACCTTTCTCTTTTTTGATTCTTCCTCCACTCACCTCCACGGGCGAATGGAGTCTAATACACTCTTTCTTGGCTAGTGTAGTAGACTCCATGAGAGGTCATTCGGAAGGGCTCCGTATAGTTCGATTTTGGGGCGTAACATTGTGGTTGTTCCCTCGACTGACCGAGAAAAACAAGTGAAAGAGGCATCTTCCATTCATATCGATTTTGGTTTTTCTGCACCATATTTAGATCTGCCTCTTCTTCGATCCGGAATTCCCAGCAAATCCTTGACTCCTCGAATACAATGGAATTTCACACCTGGCAAATCTTTCACTCTACCTCCTCTTATTAACACCATAGAATGTTCCTGCAAATTATGACCTTCGCCCGGAATGTGAGCAAATATATCATGTCGATTGCTCAACCGTACTTTGGCTATCTTACGTAGAGCTGAATTAGGTTTTTTCGGTGTTCTCGTTGAAACACGCAGGCATACTCCTTGCTTCTGGGGACATTGATCCAAAGCTCGAGTACGGTCCGTGCGCCGTTTTTCTTCTCTACCATGACGAATCAATTGATTTAATGTAGGCATAGCTCTTTCCTTTGTCCTTCCCCCCTCTTTTTGCCCTCTCACTAGTGATTACTCCCAATCCAAAGCACCCCTTTTCCATTCATAGAGAAATCCAATCGTCAAAATCAATAAAAAGGCCATCATGGACCAAAATCCAAACAGATCAATCTTGTTGAGAGATACTGCCCAAGGAAAGAAAAAGGTTACTTCCAGATCAAAGATAATAAATAAAATGGAAACAAGATAAAATCGTATATCGAAACGACTTCTGGCATCACCGAAAGGATCGAAACCACATTCATAGGCCGACAATTTTTCTGGATAGGTTGAACTATTGGAAGCAAATAGAAAAGGAACACCGAGTAGGATCAAAGAAACTAGCAGACTGATCACTAAATAGATACAAATAGGTGCAAATTCTAACATCACCACAGCCCACTTGGTTCTTTCGCTCCTTGATCGCGGAGCGGCATACCGAAAAAGAAAAGAAGAAAAAGCCCATTCCGAAACCTTCACTATCAAGTGAAAGATAATGAAAGAAATTCCAATGAGAAATTTAGGAACCCGGATGAAGATCAGAAAAAAGCAGCACTCAAACGAGGCGGGGGATCCATGTGAAGCAGACCGACAATCAGATAAGGAGAGATTCAATCAACCTCAGAGAGGAAAACTAGGGATTCCCGCATAATCAGGTAGCCGGAATCGCGGCAATGAAATCTCGAAACACACAACCACAACAATCAAATAGAAAGACTACGGCGAAAGCACAACCGCATCTCCGCCATGTTGCACAGCCGGAACACAGACCCAAACTCACTAATCCCCTGATTCTCAGATTAGATATCAGTTAGTTCAATGATAGGTCTTTAACAAAGAAAAATAAAGAAAGAAATACCTGCCGCATCTTACATATATGAAATTTTCACGATTTTCCCGTTTTTGAACATCACTGAGATAGGCTTTTCCCCGAACCATTGACTGACCCTTGTTCGGGAGGGAGAAGTTTATTCATTCAATGGAGCTTTATTTGTTTGATCTAGTAAGGGGGGTGTTAGAAATAAGCCACCGCCCGACGAAACAGCGGTTTACAACAGAGCGACCCGGGACATCGAGCGAAGAGCTCCAATGCGCGTATTCGGAGCTACGCGGATGCCGTAGTCGCAGAAGCCGGATCAACATCATGACAACGGCATTCTGGAAACTGTTGGGCCAGCCACAATTGGTGTAATGTCTGGGTGCGTATGGCGGTACACTGAGAGCACCTTTCAAGTCGGCTGACAAAGAAAGAAAAAAGGGTTTCGTCGTCTTTTTCCCGCTTTCACCTTCGATTGCGAAGGGATTTGAGACCGGTTTTCAATTCGCTTCTCTCTCTCCGGCGAGGTTTGAACTTCGCGTGGTGGGAAGGCCTTTGCAATTCGCATCTTCCTGTCCAGCAAAGAAAGTGAAGGGGAGCGGACAGCAAGTTGGAGGACGCTGCAGAACCGCGTGATTGATCCATCTGCGCCATTCCCTAATTGAAGCAAGTTGGAAAGCCTTCAGAGCCTCAGCCCCTACCTTTCTATTTCAAAAAATGAAAGCTGACTAGCAATCGCTCGTTTTTCTTATTAGCATGGGATTGGATGTTAATAATGAAAGACAGAACATCTATTAGAAGGCAGGCAATCCCCGGGGAATTCCTATCGATTTCCGATGGATAACAATCCATCTTTCTCGCTTTCGCTCTTTTTCCCAATCAATCGCGAGGGTTCCGGGCATGAGAACGCAAGCGCCGGAATCGAACAAAACGTCTGAACGTCCGAGGACGAAAGAAAAATGCTTCGCGGGGAACTCGTTTCATGTCGGCGTATTCGTGCCGGTTAGACGTCGGCCATGAAATCCATCACTATACCGAGCAGATCACGGGCATTCACATCTCGGTCAAACGGAACTATGCGCGATTCGCGAGAGAATCGCCTTCAGCAAGGTATGGCATTCAGGGTCTGAACGCGGGGAGAAATCTTTCTTCATAGATACAAGACATTCGTTGCTGATCTAAGATCTTATCCCTTTCAAACAAAGGGCGTTAGCGGACGTTTTTCATTCTTCACCCGGTCCAACGTAGCGTTTCCAAAGTCAAAGTCAACCTAACCGGTTACCTTTGGAAACGCGCTAAAACAGGCCTCTCTATAGGTTCGCCTTTCTAATCGTTTCGAATATTCTAGTATATATAATTAGCCAGATCGTCTGAAGCATGAACAGAATCACCTTTGTTCCGAAGGCCTAGCGAGTTAAGCGAGTTCCTTTTTTTTTCAAAGGAGGTCCTTTTCTTTCTCCGGACCGATGACTCGCTTGTTCAGTACTGCTAACTATTATAGGAGGAGTCCCCTCGAGACTACCAGTCGTTTCGGTTGTAGAATCTCGTGCAAGTTAGGTTGTGGTTGTATTGGCTGCAAGCGGAACGTAGGCGCTTTAGGTGTGTGTTGACCATGCACTCTCGCGGAATGGAATGTCGTATGTATGATAGAGGTGGTGTGGTGATTTACCTCAATGCTAATGGTTATCCCCAAGGTTCAACGAATGAATAAAGCTATGATCGTACCCGGATAGAGATGATGGTCTTCCTCTTCTGTCTCCAAGCCGGCCATAATAGAATAGATAGGCGAAGCAGCCAATAGCTGTCTGTTCTCGCCTATCGATAGATAGTAGGTTGCTTCCAAGCTCAAACCATTGGAAACGGAATTGCTACTTTCTTCTTGTTATTGAGAGAGTGGTATTCTCCGCCCCTGTCAAATCTAGTCTAGGGAGAGAACTGGAAGAGAGAAGGAAAAAGAGCAAAGGATTTACAAGTCTAATGGGAGAAGAATGGCTGACCTTTTGAAAGAATACAAGGATGCCTTCCAGACTCCAAAATCTAACCCAAGCGGTCTAACCCCCGGGGCGGACCCCAACCGAAAGGCGCTAGACGGACTAACGGCAAGCGAGATAAAGAAAGCTGCTGGCCCTATGTGTAAAACCTTGCCGCGGGAGAGTCTTTCTCCAATGAGAATCCAGAAAGTTTTTGGGCAAGACAAGAAAGGAACTCGCCCTTTGTTTGAAAGGGATAAGAGCGGATTGCTGGCGATGACTTGGTGAAGGGAATCTATGAGAGAAGGTTATCGAACCGGGTTCCGACCGAATAGAGCGCGGAGCCAACGAGTTCAGTCGAACAGCGTAACGAGTCTAAGGGCGGAATCAAGCTTGAAAGGAATGGGCGTAGGCTTAATAGTGAACGCAGACCGCTTCTCGATATGAAATCAATGACTTAAAAGAAAAGACAGATGCCGAGAGAAACTGTTAGACTTCTATATTGCGTTGCGAAGAGAGATTTTCGAGCCTGCAAGCTGCAAGCAACAACGGCGGAAAAGCCGTTGCGCGCTAGCTTGTAGTTTAGGGGTCTCGTAGGGGTGCCCTTTTCGAAAACGGATATCGTTTCTAAGGTAAGCTTTTTGGAACCCTCGTTTTGGAGTTTTCCCCAACCTATACCTTACTAATAAATAAAAAGGAGCTTACCTTTTTCAGCAGCATTGCACTGCCGCATAAACAATGGATCCGCTCGCAGGGCTGGATGAGCCACCTTCTATCTGGCCTCTGTACTAACTAGTAGTGGAGTGGCTTGCTACTTTCAATCATCAAAGGAAAATGGAGCAAGGCAAGGGAGAAAGAAGTTGTCCCCTCTTCTATGGTAACCCGCCGCCGGTCATCTAGAGTGCTCCGCCCGCCACCGCATATGTAGAAAAAGAGGGAGCGGGGAAGGAAGAACAACCGTTTGACTTTGGCACATGAGGTGGCGGGTTTGGCTAGGTAACATAATGGAAATGTATCGGACTGCAAATCCTGGAATGACGGTTCGACCCCGTCCTTGGCCTCGGGGAGTGGCGAGCAGCACGGAACTCTCATTAATCAAAGGGGGCTTTCCAACAAAGGAAATCCAAAGACAACATTCTGGAACTTCCAAAAACCAAAGAAGAAGCATGGCATGAGGACGGAAAAATTTCCGATAGCGAATTACTTGACTCGATGGATGGAGGGCCCCCCAACTCAAGCACGAAATCAATGTTGAGTCAACAATCATCGAGAGGGGCACCACCAAGCGAGATCGAGACCAGCACCTTGGCCTTGGATAGGGTTCCAAACCTGCCTGCGCTTCTTCAAATATCCCAAAAGGTCGGACTAACAAGCGAGAAACGTCGACTTTGATAAAGAAGGGGGGCGCGGGCGCGCTAGCTTACTAATAATAGTGGGCTTTTTCAGCTTGACCGGAATCGATTCTATGATTGAATAGCAGAAGTGCTACTTAGTAGTCGAAACTCGGAGAGACAGAGAGGGGACTCTTTCATACCTGCTAACTCCTAGGATGAGAAGTAGGTCCCTTGTTTTTGGCAGGAATAGTTCCAGCCTTTGTTGCCCCTCGGTAGAGTGAGTCTACTTAGCGAACTGGCAGGACGCGGAGATCGATTGATCAATATGAATCTCGAGAGTGGATGGTTGACCGCCGCCCCCTTGTCCTGGAGGCTCTCCGGCCGGGGAGGGGCTTGCTATCGTAACCTTTTCTCCCGGTGTATGTGAAAAAGAGTGGCTCACCCTTTTTTGTTCGGTCAGAAGTTGGTCCAAAGAACGAGAGTGGGCTTCCTTAAGTCCGTTGTTCCTCAGTAGCTCAGTGGTAGAGCGGTCGGCTGTTAACTGACTGGTCGTGGGTTCAAATCCTACTTGGGGAGAATTTGGAGTTATCGCTTTTCTGACCTAGCGACCCCTGTCCTTCTCCTTAGTTTCTAAACGGGAAGAATCGTGGGACATCAAAAGTGGGAAGTTGTTGGTTTTTATTCCTCACTCTCGTATAGGTGAACTTGGTTCGTTCAATTCTTAGGGAGAAGAAGGATCCACTGGGAATGAATGGGAAGACTGAAGTAGTATCTTCCTGCCGCCGAAAGGAATTTGTCTCCACTAGCGTCATTCGAAGAACGAAAAAAAAAAAAAAGGGTGACGATTTAGGTAGTCTCGATGGATGTAGTCCAATGGCTAAAGCTCTGCCAGCTTCTTGTAGACTGAACTCTCTTCTCTTTAGTTTAGGCTCCGAGTTGTTTTTGGGTGGGATGGTCGAAATTTTCTTCGCCACTAGTGGCAACGAAGTTCTTGGTAATTAACAAGGGGGAAGGAAGATCTCCACTCATTTCATTCATTCAGTGCCTGCGGTGAGGCGCGACCCACAACAAACAAAGGGGGAAAGCTTGCTTGCTGTAGCCCTCTTTTTGTAGACTAGGCTTGGTAAGCGTAAGCTATTTAAGTAGGCTCGAGAAGGGTAGGCTCGCAGCTTCGCTCAGCGGAAGAGCTTTTCGAAACTATTAGTCAAGCGGGAGCGCCCAACCTATGGGCTTTGAAAGGATAGGGGAAGGGAATAAAACAAAGAGGGTCACTCCTTTTAGGAACATGGCTCGTTCATTCACTTGCTCATGAACTCGCAGCTTCGCCAGAAGCGACTAGTCGCCTCCGCCGAAAGATGCTTAGCCAGAAGCGACGAAGGGGGAAGCTGTTGTAGAAGCTTTGCCCCTTGCTTGACAGAGATTGTTATGAACTGACTAAATGACTCGATTCTCCCGGAACGCTAGCTAAGCTAATAAATAGTAATTTTTCCCTTCAATCAAATCAAAAAGCTTATTGATTGATTCAGGGCGCCGCCCTCCTTCTTAGAACCCATTGAGGGGGGCCTCGGCCCGGGAAGGGGAGAGTGGCCGAGTGGTCAAAAGCGACAGACTGTAAATCTGTTGAAGTTTTTCTACGTAGGTTCGAATCCTGCCTCTCCCACTTGTTTGTTGTAGACTGAAGAGAAGAGAAAGGAAAGGAGGCATTCGTCAGCGTAGGAAGGCCCACCGAGCGAAGCTCCTTCTTTTTTTTTTGCCGTGCCGTGAAGTGAAATTGTATCGTATTTCAGTTTAGAGAGGTTGGCGAATTACTACGATCTATAGATTCCCATCGATAGACAATCCCAACCAGAATAGAAGCGAGTCGCTTCCGGTTTGGCTTGTAGTCGTTGTCTTTTAGCTTATGTAGTGGTCGGCCTTCCTACACGCACGCGCCCGCCAGAATGCCTCCTTGGTTCTGCACGAAGCCAAGCCAATACATACGATAGGCGAAGGAAAGACCCCCATTTCATAGCGCCTGGGGAACGCAAGTTTGATCGAGGATTGGAGAGGAGAGGTGGAAGAAAAGGCTCGGGATGGATTTAGGAGTCTTTGTGCGAGCCGTATGCGGTGAGAGTCGCACGTACGGTAACGAGGGGGGTTCGCGTCTATACGTGTAGTGTGGTGGTTGGGCCTACCCACCCTATTTGTTCCATGATCTATGGGTCTACTGGAGCTACCCACTTCGATCAATTAGCCAAGATTTTGACCGGATACGAAATCACTGGTGCTCGATCTAGTGGTATTTTTATGGGGATTCTATCTATCGCTGTAGGATTCCTATTCAAGATCACTGCAGTTCCTTTTCGGGCGGCTGTAGGACGGACGGCCGCCTATAGGTGGTAGGGTAGGGTGGGTGGTACCGCTCAGATTGTGGCCAATCTTCCTAACCGCGCGCGGGCCGGGCTTAGAGCGCGTGAAACTCATCACTACCTCGTAAGGGCGTTGAGACCATAGCATGTTACACGAAAGCGCCGCTTTCTCTGTAGTGTTGTCACACAGCAGCCCGCCTAGAAGAGCCACTCGCTCTGTAGTGTTGTCACATAAGATAAGCACGCCGCCCGCCTGCTGGCCGGGCGAATCGAAGTTCTCTTCCGGTCAACTGTCCACCCAGTCAAGTGCAAAAAACACAGTAGAATCACGCAAGGCACGCAGCTGGTGTGCTTCCTGCCCGCGAGGAAAGAAAGAAAGAAGAGCGACAGGGTTGAGTTCAGATTTGACTGTTTGCAGCATGGGAGCGGATTACCCAAAAAATCCCTGGGAACAATGAAAAAAAAGATATCTCGGTAACGAAAACTATGGGGGGCTGTATTGGCGAGATCCAACGGTGAACAGCAGCCCAAAAGAAAAACCGCCTGGAAGTCCGAGGACCTTTAGTACCGTACCCTACCCCCAAACCAGCAGCCTTCGCGCCAAGCAAGACCGCCCTTGTCCCTTTCCTTTCTCCATTCCGCCTCCTTCTTTCTTAGCTTTGTTCCAATCGAGTCTAAGGCAAAGCAAAAGTGGTTCGTATACCTATTTTTTTACCTACTTGACGAAAGGGAACGAACTTTGTTTCGTTTCCGGGTTTATGGATTGGATTCAGTCAGCTAAACTCATTCCTTTTTATTATGTTGTGACGCTTTGGTTACCGGCGAACGCTTCCAAAGGCGACCCTCTCGAGTTTCCGGCGGTTTCCGTCATTGAAGTAGCCTTTCGTCATCCTACCAAACGAAAGAAGTCACTATCAAGCAGCGAGCCCTTATTAGTTTAGTTTAGTAAAGTCAAGCTCCAAAAAACGAGAGATTAACCTGCGGTGCGCTACGCCCGGCAACTCATCAAGCAATTTCTTTGCGCTTTCATTTCAGTGATGAGATCGCAAAGAGGGAAGTAGGGCTCCTATTGACTAAAGGTGGATTCTTCGCTTTCCTTTAGAATGAAAGTCGCTATGAAGCCCCTACTACTGACTTTTGACTTTGTTTGATTCAAAAGGCGAACAGCCCCCCCAACTAGTCGTATGAGGTGGGGTGCTTGTGGTAAGCTGCTTTGGATATGAGGAATTCCTAAAAAAAAGGCAAAGTCCGGTATTTGACGAAGATCTTTCGATCAATAGATAGGATTTAGTGTTCGATATAGGGGATAGGATCCATCTGCTCTTTCTTTCTCAATTTTTTTTAGAGAGATATAACGATATAAAAAAAAATCGGGATAAAGAATACATAGACATCTAAAGGGATGTCTATTCTATTCCTCTTTTTTTTTTCAGTGCAAGACAGGAAAGCGCCCTCTTTTTGTCATCCCTGCTGCTTTCCAGATTTTGTATTGAACGCATGGCGTAGCTAGGACCTTCAAATCATGTTTGAGCCTATGTTCAAACCAAACCCACCCCTATTTGTTTGAATAAGGCTAGAAAGAATGCCCGCCAAGTTCAGATAAGGAAATGCTTCCCCCAACCATTAAAGGAAAGGCTCGACGAAGGGAGGGGAAGGAAAACGCTTTCGGAGATCGAGATTGGATTTCTTTTGAATCAAAAACGAAGAAGGCCGAGGATGGCCTACGGTGCGTGTTATCTGAAGGGAACACGCTTTTTCGACCGCGGTGGTATGATTGCCGGGCCCTCTCCTCGTTCCGCCCGCTGGCCTATTAGGTAGGATAGCTGTCTTCGGGCTTTGCCTGCCCTTTCTCATAAAGAATTCCGGCTTGGCCCGGGAAAGCGCTGGCAACAACAGAAAGGAAGGGGTCCATGTAGCTGCTGCGCCCGCCCCCTTCTTAGTCAATGGGGCAGCAGGTTCGGCATCCACTAGAAAAGAGAGAATCCACTTCAGATAACCACGCCTCTGCTAGGCAGCGTGTGGAATGGCCGAGAGCGGACCTTTTTGGATATATAATCCAAGTCGAGAGTGGAGTTACGGAAACAGCCGTCTGATGGAAAACGACTTTCACGTTCGGTTCAGAGAGCACTTTTTTCGTTGAGAATTCCTCGTTCCCTTTCGTGTGAATTCCCCAGCGGCGAATTCGAAACTTGTGGGGCCCTATCTATTCCATCTCTCAAGCCCCGAAGAAAACCCCCCTCCCCTTCGGACTCCATATCTCTTTTGACTCTATATATGTGGGCACCTGATATCTATGAGGGTTCACCCACCCCGGTTACAGCATTCTTTTCTATTGCGCCTAAAATCTCGATTTTTGCTAATATTTCACGTGTTTCTATTTATGGTTCCTATGGAGCTACATTGCAACAAATCTTCTTTTTCTGCAGCATTGCTTCTATGATCTTAGGAGCACTGGCCGCCATGGCCCAAACGAAAGTCAAAAGACCTCTAGCTCATAGTTCAATTGGACATGTAGGTTATATTCGTACTGGTTTCTCATGTGGAACCATAGAAGGAATTCAATCACTACTAATTGGTATCTTTATTTATGTATTAATGACGATAGATGCATTCGCCATAGTTTTAGCATTACGGCAAACCCGTGTAAAATATATAGCGGATTTGGGCGCTCTAGCCAAAACGAATCCTATTTCGGCTATTACCTTCTCCATTACTATGTTCTCATACGCAGGAATACCCCCGTTAGCCGGTTTTTGTAGCAAATTCTATTTGTTTTTCGCCGCTTTGGGTTGTGGGGCTTACTTCCTAGCCCCAGTGGGAGTAGTGACTAGCGTTATAGGTCGTTGGGCGGCCGGAAGGTTGCCACGAGTAAGTCCGTTTGGGAGACCGAAGGCAGTTCTCCGTGCACCGGACACGTAGCTTACCGAATCAGTTGCGACACGGATGGGAATGCATGCTCCGAAAGATAGGGTCGAGTCTGATACATCAACCGTCTACTCAATATCCTTGTACGAGTCCACAATCACTACACGAGATGAACCTTGGTTTGGTGAATTGAAGTTGGCCTTAGGTGTAATAGGACTCCCAGTTACTGCGCGCGATCGTATACTGAGGTGCTCCCCGCCGGTTGTTGGAACGACGCGAGCCGGGCCTCGATTCAGAAAGATGAAGGGCCAAAAAGTAGAAATAGGGGGTTACTAATTCCCCATCTCATTGGGGGCGGAAAACGAATCGACATCTCGATGTGAGACAGCCTTTTCAATTTTAGTTGGGAAAGAACGGCGAAGTCCATCCGAACCGTCCAATGAAGAATAAGAGGAGAACAAAGCGCCAATGGCGCGCGAAGCGCATGCGGAACGGACACGGATAAAAAAAAGTGTGGAGAAGAACGAGCTCATTCCCTTCGCTTCCTGGGCCCAAAGCAGTGCAGTCTTTCCTGGCCAAATCAAGGATTTGGGGCTTCACGCTACTTAAGAAATCCATTTTTTTAGTAAGATATATGAATAGAAAGATGGATGAATCGATCGAGACGATTTCGATTTTGATATCTAAAAAAGAATCGATTTCATTCAACGTTTGATTCAAAGAACTGCGCTTAGCCCCCCCGCTCATGAAACGGCTCTGCTGCAATGGATGGCAGAGGGTCCGTAGTACCCAAAGCACTGGAGTGATCCTGTAGCCGGGAAGGGGCCTAGAAGTGCCTACTACTACACCACACTACACTTGGCTCTACACATTTACAAAGCTAACCCCTGTCCAGTCCCTGGCAGAGCTAAGGGGGCTTCAATCCTTATTCCTTATCCCCATCTTCGCCCAGGCTAACGGGGCCTTACGGGGAGAGTGGAGCCTCAAGAAGCACTGTTGAGAGGAAGATGCTTGGCCCCTCTTCATTCTCTACAGGGTTCCAAACCTTTCTTCAACATAGGTGACAACGAGCGAGGCAGAGATGGAAGAGATCTAACACGGGAATAAGAAGCAAGCTCGCCTTTTTTTTTTATTTTGATAGAGGGGGATGGAGAAAGTGGACAAAACAGACTCGCATTTCCCAGTCGAAAAGATGAGTTCCTTTTTCGTCTCGCATTTCTCATCAAACAAATACGGAAAAATCATCATATTGAAAACGTTCCTAACCCACCAAGCCCTTCCTTCGTAGAGCCGTGTATTGTAAGTGATCCGAACCTGCCCGGAGCGAGCCTCCCATAGAGGCAAGTGAAGTTGGTGAGCCGTATGATGGGCAACTATCTCCTGCGGTTCGGAGAGGACTCAGCTGTTAGTTAGTACCCCCTTGGTTTCGGGGTGGACCCTTTCACTCTATTTTATTATATACGCTTAGCGAAAAGAATGTTTTTTGATACACCTAGGACATGGATTCTATATGAACCAATGGATCGTGACAAGTCGTTACTACTAGCAATGACTTCCTCTTTCATTACTTCATCCTTTCCATATCCCTCTCCCTTGTTCTCAGTTACTCATCAAATGGCACTCAGTTCATATCTTTAAGTTCGATCATTGACAAGGTTCAAAGAAAGGGTGGGCCATTGATAAAGAATCGATTCCAAACCACAATGCTAGCAGATGGCGGGCCTCCGCTTTTCTTTTCATTAATGAAACCTGCCAGTTATTTATTATTAACTCAAATAAAAAAGACAAAAAATGAGGTCTTTGTTAAAAAAAAAAAAGACGTGGGTGGCATTATGACTGGGGTGTCAGTTAGAAAGGTTCTTACAATGTTCGTTCAAATCAAGCAGCATTCTTTTTTTTTTTTTACTTAAGGAGGGCTTTCTAAGAAGGGCTTGGGACCTATGAACGAAACAAAACAAAAAACATGAAAGAATTCAGCAGAATGAACGGGAGGCGTCGGAGGAAGGACTGACGAACTACTTACTTGTGTTTGGTTAACTACTTTACTGACTTGGGGTTCTTTCTCGTAAGTGGTATACCTACACCCTGCACACACACTCACTATATCTATATACGTATACGTTGATAGCCTTTCGCAAAAAGCCCCTCTCTCTCTCTACTAAATCGACGTTTTTTCAGGTCGAACCAAGCCCGGATCCAGCTGAAAAACGGAATGGAATACTCTAAGATGCTTCATAGCTTCAACAAGCCCATATTCTTCCCCTTGGGGAAAGATTCGAGTTCCAAACCTTTATTGAAGAAAGAGCTCTTGCCTTCAACTCAAAACAGAACAGAACGTTCCTTCCGCAACGCAAGGCCGATATGTTTCATAGCAGCCAAGGATGAGTTCGATCCATTAGGTTCTTCGATTTATTCGGAAAAGAAATGAGAGACAAGAAAACATCTTTGATTACGATTAAAAGGAACAATCTCAAATAGACCAAGATCCAATTTCGGGTCATTTCTTGGTGAACATGATCTGCCATAATCTCTTCGATCCCTTCATTTATGTGCCAGAATAAAGAGAGATTTGGTAGGAAAGTGGAAGAGACTTTTTTGTATATAATAATTAAAGGGAGTGGGAAAGCTGCTGTAATTCTTTGGAAAAGCCCGGTTCTCTTTGTCTTCGAGCTTTCATTCCTCAATCCACTGTTTCGTTCTTTCATATACCTCCCCACCAATAGATAGAGACAAATAGGAATAACCGAACCACGTCTACAAAATGCCAGTACCATGCAGCTGCTTCAAAGCCAACGTGATGCTCCTTGGTCAGATGACCAAGATATTGGCGAATACCACATATGATCAAGAAAAGAGTACCTATAATCACATGAAAACCATGAAAGCCAGTTGCTAAGAAAAAGGTAGAACCATAAATACTATCCGAAATAGTGAAGGGTGCTTGATAATATTCCATTCCTTGAAAGCCTGTGAATACTAGAGCCAGTGAAACGGTAGCTACTAAAGCGTAAACTGCTCGTTTTTCCTTCCCCGCGAGTATAGCATGATGAGCCCAAGTTACGGCTGCTCCGGATGAAAGGAGAATAGGGGTATTAAGAAAAGGGATTTCCCGAGGATCTAAAACCCCAATCCCTTTTGGGGGCCAAATACCTCCGATCTCTACCGTAGGTGCCAAAGAAGAATGAGAAGAAGCCCGAAAAAAAGCAAAAAGGAACATAACCTCCGATACGATAAACAGAATAAAACCATATCGAGGTCCTAATTGTACGACTTTGGTATGATGTCCTTCCAACGTGGATTCACGTAGAACATCGCGCCACCATACGAACATGGTATATAGGATAAATATGAGGCCCAAACTTAGAAGTGTTGCACCCCCTTGAAATGAGTGCATGTACATCACACCTCCTACGGTGGTTGCCAAAGCTCCGAGTGAACCCGAAATAGGCCATGGACTTGGATCTACCAAATGATAAGAATGCCTCTGAGATTCAATCATAAACCACTTTGCCTCGGTTGTATGTAAACCCCCCCTTCACCCCCACCCGCTAAAGTGGTAAAGAAGGGCTCTTTGGGGTCTCATTTTCTTTCTATCTGACAGGACAAAAAAATAGGAAGGGATGGTTCTTTCATTGCATTGATAGAAGTCTAACTAGAAAAAGATCTCTCTATTACTTTGAGAGGAGAATCTCGTTGGTTTGACCGACGAACTACGTGGGAAAATGGACCTTCCTTCTTTCGTTGATTTTCAGCAAGCATTTTTGTAAAGTAACTCGAGATGATATCAGTATGGTTTCGGAAAACTTGTTGGTCGCGGATTAGTGTGTTCTGCGCCGCCGGCGGCCTAAAATGAAAGGCGCAGGTTGATCTCTCTGGTTGAGGCTGCATTCATTTATTCAACTTTACACGTGGGAAGGGCTTACTCTCCTCGGCTTGGTCTCGCTCCCTTCCCGCACTATTCCTCCCCACTAAAAAGAGCGATTTACTTTCTCGATAACCTTTCTGAACGTCCGTCTTCGCGTGGCGATTTGAAAAGGGGTATATATCTCTTGTAATGCTTTCGACTATTCTGATCGAGAAAGAATCTCTTCCGAACGACCAAGTCATAATGAGATTAAAAAACGATGCTTCCTTGGCCGTGTAGAACATGGATTAGCATTATGTCATTCCTACAAGCGATCCCCCATCCAGGATTGGAAGAAGTGCTATATGAGGACTTCGAGATCAAATAGAATATATTTCTTTCGAGACCTCGTGAGCCACTTATTTCTCCGAAACAAGAGATCAAAGTGATTTTCCTCCTTTTTCCCAATAAGTCGACGGCGTTACACCATTGGGATACTTCGAATAAACTAGAGTACATATAGGATACACCGGTGCTAAAACCTTTTCTCAAGATATCTTCCAAACTGTTGGGGTCGTTGCTCCGTATGTTGTTCCCCCGGTGTGAAACCAGTTGGTTCCGTAGTTTGAGAATTCTACTGATCCCAAGTACTCCATCTCCATCATTGCATATGGGAATATAGAAAGTAAAGAAGAAAAGGCATGACCAGAAGAATTGTGTGAAATAAGTCAATTTATCCAGTTGAGGCATTCTTGATTGAGAAAAAATGATTCCCTCCAGACAGAAAGAGACTCCTTCCTGTACGAGTAGTGAAGAACTATAGAGAGCTGTGGTTGGTTGTTGACCAACGGAAAGCATGGGAGAAATAAAGATGCACAAACGAAAGAAAAAGGGCTACTTCATAAAAAGCAAGAAAAGCGCCCAGCAAACAGCGAACCTGACTCGAGAGGGCGACCACCGAGATAAACAAACTAAACAAAGAAGGGCGCGGGAGCCCGCCCAGGTCAAGGGTCTCCCCGATATCTTTTCTCAACAAAAAAGTGAAAGTAGGTGCAAAAAATTCTGACATCACCGCAGCCCACTTGGTTTTCTTTCTCGCGGAGCGGCATACCGAAAAAAAAGAAAGAAAAAAAGGCGAGGAGAAGATAGGCAGCTCGACTCCTCGAGGAGAGGAAACCTTTTCTTTTTTTTTTATAGCGGTATTCTGCCAAAAGACTTTTTAGCAGATTTGAGGGTTATCCCTAATCTGCTCCATCCATTCGTGGAGGGGTTCGGCATCCATCTCCGCAGATATTTCCAGATCATGAGAAAGAATGTTATTGGCTATTTCCGAATACATATTTCTCATTTCTGGAAAGTGAGGGCCGCACTCGCCCTCTTTCACACTCTTCACGTAGTTGCTGCGTTACTAACGTGTGAATTTCCCTTCGAAGTGCCTCAGGGGATCGGGGTGCGGAACTTCCGCCGGTGCTGGCGCCTCCGGCAGCGCCTCTTGAGCCGCCCCCGGTTGTTGATTGGGGTTTTGATAGGGGTTGGACGGCCCCAGGAACTGGCAGGATTCGCGGGCGAAGCCGGAAGCAGCTGCGCGACCTCTGGAGCGACTATCTTAGCCGTGGGATCGGCCTCGCCTAAGGCGGGTGCACGGAAGGGTGAAGGCGAAACTCGAAAGGAATTTACTTCATTTTCGCCTTCCTCGTTTCGAAACGAGTCCAGCAGTACTTGCAGGGCTGAAGAAGACTCGCTTCCGCCCGCCGGCCTAATGAGACCTGGGGTTCCCCCCGAAACCCCCCAGCAGTCCGCTCCCGAAATGCAGTATGAGGAGGAAGAAAAAGAGGTCTCATAAAGCGATCCGGGAAAAACGATTAGGGTCATATTCGATTCTTTCTACAATGCCCATAGACGAAGTGCTTCGTTTCAGATCAATTCTTCGCTGCAATCGCTTCGATCCACCCCCTCGGTGAAAAACCGTAATACGCCCTGAGGAATTCCTACCAGCAGACTTCCCTGTACTCAAAGTGAATTGTCTAAGTGCTCTCCCCTCTTGGCTTTGTCTCATTGTCGAGATCGTAATCATTCGATTCCGCCCCTACTCTTATAAAAAAAAGGCAGGCTAGCTCCTACTCCTACTCCTTCTTCTCCTTCATCGTCGTTGGTCCTTTTGACATAACATTCTCGGCTGCCTCCGGTCCGGTAGGAAAGAAACCTGTAGCCAGTGACTAGTTCCGCTATGGAGCTACGTGTTCTGTTTACGCGCTACTAAGCACGTCGAGACTCTCTTTCGAAAGTGAGATCACCACTGGAAGAAGAGGGAAAGATCACTCCTAAATGCAGCCTTTCTCTTATATACGATACCAGCAGACGCACCTTGGTACTTCCATGCGCCAATCAAGGCTAGTGGAGCGAAGAGAGCCAAAAAACGTGAGCGCCCCTACGCGAGCCTTATTGAAAGGGCCCCTGACTCTCGAACAAAGCAAGGGATTGAGCAGCGCGAAAGCCACGATAATACGCCCTTATTAGAGTATTAGAGTCGACGGCGTAAAGGCGTTAGCGCATCCGTTTTCTTGCTCGTTAGCGCTTGACTAATAACATAGAAAGAGGCAAGCCAAAACCAACTCCTAAAAAGTTGCTGAGTTCGCCTTTCGGGGTTACCTACTTGAGGGCTTATGTAATATATAAAGAGGAGCCCCCGAATTTGGCCTTTTTGTTTAAGTAAGGGCAGCTCGCCTTTTTGAATAGAAGGAAGTGGGATAGCGGAGGTGATTTCGGTAAACCGATGCATGAGCTGAGGCTCCCATGTCCCGCCGACCCTTCGAAAAAGTCAGGTCGTCAAACGGCTCATAGGGAGTCAGAAGCAAGCGGAGTCAAAGGCGGGTCAAACTCACATAAGCAGAGGGGGAGACACATTCATGAAAAGCGAGAAGCCGTGGGGGACTGGCCAACTATGAATAGATATCTGACTTTCGGGTAAGAGTATGAACATCTATTAGTCCGTATCATGGGTCTACTTGTTACAAAAGGCGAACATCCCTATTCCAAAACATACACATAAGTCCTCAGGCAGGCGGGGACGAAAAGAGTCTATTTCTTTACAATATTCCGGAATGTATCATGGCCCTATCTATTCATCTTTTTATTAAAAAAAAAAAGAGTTCCGCATCTCTCCGAGGCCGGGAGAACAAATAGGCGTGAGGAAGCCCTCGCTCCAACGAGCCCTCTCCCGTTGCTGTTCCCGGATCACCCATCCCTTCCTTCCCCTTCGCCCGGCCTGGTGAGATCCGATGAGATCAGATCTCTCGAACGAAGTGAAGTGATAGGAAGAGAAGACAGCTGGCGGGAGATCTCTATTCATTACACCCCCTTGTATAGGTTGGGGAAAACGGAAGTGCGCTCCTGCGCACCAGCTGAAGGAAGGATCTTTGGCATAAAGATACCTTCTTATTAGAGAAAGGGGCAAGCCAAAACCAACTCCTAAAAAGTTGCTGGATCGAAGTATCTCGAACATTCTCCATCCGCCCGCCAGCTGCAGAGGGGGTTCGATTCCCGTTATACGCGATGTGGCGAAAAAGACGGATTCAACAAGATATGCCTTGCCTGCATTAAGATTTCAAACTTGTCGTCTACTTTTAGGAAATGTTCGGAACAGAGAACTTACAATAATACAACGCCGCATTCTCCGAAAATTGAGAAACAAGAAGAGATCTATTAAGAGAAAGATTTATCCGAGAGAAAATCTTAACAGTTACATCCAATCACAAACTACACGAAAGTTGCCCCTTTTTCATGGGGATTTACCCATCACAGAGATGCACAGAGGAACAGAACGAACTTCTTATATCCCTTTTCCACTCAATCCAGAAACAAGATCGGACGTTATTCCGGTTCGTCTCCATTTTAGTGAAACTATTCCTCAAGCAAGGCAGCCGATAAGTCATCGAAGGGTTTGTGTGAATAAAGGAATGGTAAGCATTACTCATTTTAAAGTGTCCCACGGTGATCTAATATCTTTTCAAGAAAATGACGCGAGAATCCGCGGTGAAGAAATAAGGAGATCTTTCTATATCGAAATATCAGTTGAAAAAATCATAGGAAAATTCCTGGATCACCCGGTAAGAATGTGGAGAAGAACTAAAACAGAATGGTTCCACCTACTCAAAACTAAGAGGGGATGCCGCCTACTACTAAAATCCCGGTTTTTGCAACAGTTGCGTTCTTCTATGCAAGAAGAAGACTTAGAAAGAACAAAGAAGTTTGGATCGGAAAAAGTATGCTTAGGCAGTTCCTTCGCTGAGCACAACAGAATGAAGAGGAATTTGTATCATTTTAAATCCCTATTCTTATCGAATAGAAGGAACGAGAAAAACCGAAATCTGCCTACTCGAACAAGAAGTCCTATAGTTTACAACTCTTCTTTATATAGTAATTCGACCTATTGCTCCGCATCCCCCCATCAGTTTACTATGAAGAGCAAAATCAAAAGGATCGAACTACCTACTCATTATTCGGAGGTGAATCATAGAACACTAAAAGCTGTGGTATCTTATGGACCTAACATAGGTCACATCCCTCACGACATAAGATTGAAAGATCCAAACCTTCCTCTTCGGAGCGGAAACGGACGTGGCCAAAACATATAAAGATCGGCGTAGTCGCTCATAGGGACATATCGATCCGTCTCGAGTCTCGTCTAGATCGATTCATAGATCGATTTCTATCCATATGTATCGGTATCTCCGTGGATAGAGATAAAGATAGGGATCCATCTAGATCTTGATTCACTATTTCCATTTTTTTTATTGATTGCCTTTTTTTTGACAACAAGTTTGAAATCTTAATGCAGGCAAGGAAAGAGAGTTTTTCTATTATTACTTGCAGGATCGGAGCGTAGACGAGCGAGCAGAGCCCAGGGAACGGGGAAGCCCGTCATAGAGCAGTCGACTAGAAGTAGAAGACTGCTGGCCTGAGAGAAGACGGCCTCTCTCGGGAAACATGGCCTAATTTCTCTTCTTTCTTTTTGATTTCGGGTTTCTTTCTTTTTTCAGGGGCCCAGAACGCTTAAAGGTGGGGGAGAAGCAAGCCGAACCTCTGATCGACCTGGAAACATCACAAATTCTCGGCGTCGAGAGAGATTTGAGATTCCGTAAGTAACTCAGCGAGTGCTTTCTAAGAAGGGCTTGACTTGGAAGAAGAAAATGAAATACGAACAACCGCGCTGGTCGTAATAGATCGACTTTCATGCTAGTTCTTGCTCCAGCATGAAAGTTCCATTTCAGGGAAGGACGACGTACCATGATACTTTCTGTTTTGTCGAGCCCAGCTTTGGTCTCTGGTTTGATGGTTGTACGTGCTAAAAATCCGGTACATTCCGTTTTGTTTCCCATCCCAGTCTTTCGCAACACTTCAGGTTTACTTCTTTTGTTAGGTCTCGACTTCTTCGCTATGATCTTCCCAGTAGTTCATATAGGAGCTATAGCCGTTTCATTCCTATTCGTTGTTATGATGTTCCATATTCAAATAGCGGAGATTCACGAAGAAGTCTTGCGCTATTTACCAGTGAGTGGTATTATTGGACTGATCTTTTGGTGGGAAATGTTCTTCATTTTAGATAATGAAACCATTCCATTACTACCAACCCAAAGAAATACGACCTCTCTTAGATATACGGTTTATGCCGGAAAGGTACGAAGTTGGACTAATTTGGAAACATTGGGCAATTTACTTTATACCTACTATTCCGTCTGGTTTTTGGTTTCGAGTCTGATTTTATTAGTAGCCATGATTGGGGCTATAGTACTGACTATGCATAGGACTACTAAGGTGAAAAGACAGGATGTATTCCGACGAAATGCTATTGATTTTAGGAGGACTATAATGAGGAGGACGACAGACCCACTCACGATCTACTAAAGGGCAAGTAGCTTGATTGGTTCGAATCCAAGTCGTGAGATGGCAGTGACGGTGAGGAAAAGGCGTAGGTTGGCCTGGCTTTGGCTTGCTCTGGTCATTATGGCGATTGATGATCCCAGTGCAAACAATAAGTCAGAGTCCCTTAAAAAACTCCCAGTGTATAAAGGAACGTTCGGGCCCCCCAGTCGTCGCAGGGGTCCCTCACTCGGGTATCAGGACGAGAAAGGATATAACGGTGCATTGAAAGATCCAACAGTAAAAAGGGAAACAGAAGGGGGGTTCTAAAAAGGAATAAAAATCGAAATGAAAGCGAAAACGAGTACAACAAGGAAATATGTGCTCCTAACCTTGACTCATGCTGATATGAGACCTGAGATACAGAAGCATCATGTTAAAGATAGGATAAGAGGGGTCTTCGAGAGTCGAGCTATTGTGGTAGTAAAGGAATCACACGAGGAGAGTGGAGACCATTTTCATGCGGGACTCATAGCAAAAGATGCCTCAAAGCATACGGCCACGAAAAAGATGAGGGCAGGATTCCCGGAGCGGGAGGGGAGAACGAGGGATGTGAAATTCCACAAAGGGTGGGGAACTGTGTGTGCTTACGTTATGAAGAAAGATGAAGAACCTTGCATATGGAGGCAATATAATATAGATCAATTTAAGGAAATTGCCTTAGCCCGGAATAGGGGAAACCAAAGTTCAGTCTTAGAAAGTCTCGAGGGGTTAGAAGATTGGTACCAAGTGTATAGGGATGACCTTGTGAAAACGAGGATCTTAACCCGAGGATAAAAGAGGTTTTTGAGTCTTTCAAGATATTGCGTGATATAGAAAGCACCGTACCCGAAAGGATACAAAAATATCTGAAGGAGCATGGTGACCCCAAGGAGTACGACATTGAGGAACTAGGTGAGAAGTACCTACTCATAGATTGGGTTGCCTGCCAACTTTGTTTTGAGAGGCCCATCAAGACAAAGCTGTTATTCCTTTATGGGGAACAAAGCACGCAGAAGACACTCGTTTTTAACTTCCTATCAAAAGTACTCAAAATCGATTTCGCGAGTTCAAGAAGAAAGAATTTTGCGGGGGCCCACAACCACTACGATATTGGGCTCTTCGATGAGTTCCACGAACCAGACCCACAAAGCTGCATCATAGGTGCAACGCAGGAGGGAACTGCCTTTGCAAATACGATGTTAAAAGTACTAGATAGATTTAGAAAAAAATGTCAACTAGAAAAAAAGTATTCCAGGGTTTTCAAGAAGAAAAAGAACGTACCCAACGTTATGATTACGAACAGACTGCCCTATTCGGCAGAGAATCACGGGCCTTTCAGAGCAAGGTTCTTTAGACTATTGTTCTCATCAAATATACCGAACTTAAGTGAAGCAAGGATTGTGGCCACTCTCTGGGGATGCATGATGAGGAGAATCTGCCAAAGTCCTTATGCTAGGATGGAGGTCACCCCAAGATGGGTAAACCTTGACTATAATAATATAGTTGGGTTAATAAGAAATCCCAAAGGAAATGTTGAAGGAATTAAAGGGGAAAGAGCTAAGTCGTCAGAGCAAGTATATCTCGTATCACAGGGGTTTGAACAAGAGGGACTGGCGGGGGAAAACCAAGCAAAATTGGGAAAGGGAAGACAAGAGAATGGAAGGTATCTTTTTCACAAAGACCCTTACACAATAGGGCAATGTGTGGATCTAAGGGATGTAAACATGAGAAAAGAGGAGGAATGAAATACAGGCCAGTGGTACGAATCGATGGTTGAAAGGATGGGGAAAGCAATGAGTTCAAGCAGGCGAATAGTGAAGAAATACCTACTTTCTCATGTTTTGATTTTGCCTGCATACCTCTAAAAAAGCCAAACAAGAAAGAAGAGGGAATAAAGGAGAAGAGGAAGAGTAAGTTTGACCTTTATACTAGGAAGTATCAAGATCAAAAAGTAGAGGCAAGGTTAGAGCCTGATGATGGGGAAAACCCAACGTGGCAAAAACAGATATTCTACGAAAGTTGGAGAAAAGGGGCAAGCTTCCTCAATGTGTGGAGAACCAAGAACCCTGAGGTAAAGGACTATGCTACGTGGCCCTCCCAATTGACTTGGCACCTTTGCCTTCCCTTCACTGTCAATTGGGCTATTGGGAGGAGAAAGGATGGGTGGTATTCATATACCTGTTATTCTGAGGCAAAACCAAAGAAAAATCTCGAAAGAAAAGGAACTAAGTAGGAAAGTTTTGGTAAAGGCAGAGGAAGAAGCTGTCCAAGGGAAGATAAGAGTGGACACATTCCAGCTGGCTTTTTGTGGGGAAGAGGAGGATTGGGAAACGACAGACTAAGTGGAAAAGTTGCGTATATAAGGAAGAGCGGTCGATTCCCCGATAGGGAATTTGCCGGATTTTGATGCAAAAAAAAGGACCAATTATGAATAGAAATCCACCTACGCCCTCCTCATCTTATCTTCCTATTTCTAAGGAAGAGCTGACTTCGACCTTTCCAATTTCCCGTAGATTCTTTTATTCTTTGTTCTGACTAACCACTTGAGTCTTGCTTTTTTCTTTGTGTGTGTTGTCTGAAAATCGCTTTGATTGGATTCACCTATGAGAATTTCTACCCAGTTTGATTCAGCAAAGCTCATCCTAATCTCCGTCGCATATCCTACTCTTTAATGTCTTACGCATCTCAGTTAGCAATTAGAAAAAACATGAGAAGGAAGGGAAGACTCATCCTTCGCGACTCACTTCTCTTATTTTGACTGAACATACTGCCACTACTCCCAAGTGGAGTTCATCGGCACTCCCACTCTGGGACTAGGGAGATCCCCTAGACATCCTGTTTCCGTGCCTCTCCTCCTTCCCCCCCCTAAACAGATTCGAAAAGAAAAAAGCCCCGCTTCCATTGGGGCCCCTCTCTGATAAGGAAATACATCTTTGGTATCGTCAAATGATTCTATTCGTAGGAAAGCCTCGAAACGTTATGGCCCTTATTCCATAATATATTTGGAATAATAAGAAAAAAGAATGGGACGAAGTTTTGGAAGAAAAAAAGAGAAACTGGGAGATGATCAGAATGGCAAGAAGAGTTCGCTTAGAATGGAATCAAAATAAATGGAACAAGAAGATTATTTTATTGAGATCGTAAAAGAGATTATTTTATTGCAATCCAATTCTTGAAACAATATTTGAGAGTACCACAACTTTGGAATGAAGGAGATCTCGACTTTGCTCAAAGAAAATTGTCCACGCGTTGGAAACCTGGAAGTATACTTGCCGCTCGAGATAACCAGGGAGCAACAAGGACATCAAGGGGCTTTCGGCAAACACCAGACCAGGGGCTGGCTGATATGCTACGCTATTGGACTATTGATCTCATTCATTCAAACGAGAGGAGTTCAGTCGAATTAATGTTGAGTCTTTCCTTACTTTAGGGCTTCTTGCCTTTTGGGAATTAACACCTCAATTCATTTTAGAGGTGGATCCAACCGCTATCTTAAATCCAAGTAAAATCAAGTGTTTCCTTGAAACACTAATTGATAGAGTTTTTGAAGCACAAAATTCTGAATTTGTGTGCATGTGCACGGACGATAGTATTCATACAAGCATTGCGAAACGATTCGAGGAAAGAGGGGTCTCCGGAATGGAAGAAACAAGAACACAAGGAAGGGCCAGAGCCTTAGCAATGATAGTGACATCACTGATGATAGGAATCACTCTCAATGCTGTAGCAACTTCTCATATCATAGATTGTTAGGTGTAGGAAGTCAGGGGTAAGAGGGTGGGTCAAAACTAGGGTCAGGTCAAATTGCTTAAATCAAAATCAAAAGAGAAAGATAGGGCGGACGATGTACCGACAACGCCTTACAGCGTTAGGAGGTGGATTGAGAAACAAGATTCGACTCATCATCCTTGAAGGTCTTAACAAGGAACATTGCATTGGGGACTACTTGTTCGCAAAGAACGTTCGTAAGTTAGTGAGTCAATCTGGACTTTTCTTCAAGGCCCTTTATCTTAACTTTATCTTAAGTTATATACTTCGGATAGCCTTCAAATGGCTTATGCCGGGGACAAACGTCCTCATGATTGACTACTAACCCCGATATCCCTCACTAGGTCAGTCTCGACTCGGATCAAACCATCCTTTTTCTATGGAAGGATGTAGTTGAAGAAGAAAGCTGATGTCTTGGTTCATCTTTCTCTGTCTTGGTAGACCTTGAAAAAGGTATAAAGAAAGAAAAATGGAAGTCTAGAAACGAGACGAAGAAAGATCAAAAGAGTTTTGTTAATCAAGTCTACTTAAGAAAGGAAAGATTAGCTTAGTAATTACCTTAGCCTGTCTTTAGTAATTACTAAGCTAATTGAGCGCTATTCCACAGAGATCTCAACCTTGCCCCTTGAACAAGGGCTAGTTTGGGAACAGACCTAGAAAGCTATGCCTACAGATAAGAAGATGAATCTTGAGCTGGCCAAGTTCATTCAGGATGAGGGAAAAAGGTAGCCTACAAAAGGAAGGGCACGCTTTCCTGCTCTCATCTTTGAAAGTCAGACCAAAATGGACTTGATCCATTCGATAGGTCAACAATAGGCATATATATATATAAGATTGTGGCCACACCGACTTAGATTCGCTAAGGACACTTCACATCCATTATGGGAAGGCATTGATCCAGACTGATGTTAGTCTAAGAAGGGACACCTACTTCCCAACTAGACTCAGTTCGGTCTGAAACCAATTAAAGGCTCCCTCTTTTGTATAGGGCAAGGATGTCCCCAGAAAAAGAAGTTGGCTTATTGAATGCAACAAGAGAGGGCTCCCGGATCAAGGAGCACGTATAGAAAGAGGTCTTTTATGATGCGGCGGCGGAGTCTTTTGATGATCTCGTGAAGCACCTGAAATGGCATTCCTTTATCGGGTAGGAGGGTTTAGAGCCAGTTAAGCCAATAGCATATCTAGCAGCAGCTTCAGTAACACTAGCTACATCAGTAGATCATTGATTAGCATACCTCCTCTGAATAGTCTACGTGGCCCCCTAGTTTCGACTACTATTAATTCTAGTTAATCCAGTAATGCAGACAGCCCTGACTCTCTGAAAGAGCAGGAGGTTTAGCGTCAACTCATTCAATGAATGTTGTTTCATTCACCACGCGGCTGAATCCTACTCTTGATTTTCCAGCAATGGAATGGGACAGTCATTTGTCTAAAGAGAAATGGCCGTATAGCGCCTATCTCTCATAAGAGAAGAGAAGGAGAGCTACCATTTGATAGTATATGAGTTGGAAATAAATTCCAAGCGCTCCTAGCTCAGAAACCACACACAGACAAACACATGCCCAGTCCAACTCATAAATCATAGACTAAGAAATATACGTGACATACACAACCTGCGTGAAGTTTTCATCAACATCAATCAAAAATTTTGTAAAATGCTACTTGAATTTCTGCAACAAGTAACAGCAGTTTCTTATCATACACTCTTATTCTTTGAATGAATGAATCAACAAAATGTGACTCCTAAACTAGCCTTCTCTGTATCTTCAAAGACAGAAAGTACACATCACAGAAAAAACCCAAAAACAGAAGCAGAAGAGGAAATACTGGTAAATGGCTAGCAGATTAGCAGCAAAGTCCGCTTATAGTTCCTTTTGGCACAACAGGGTAAGTGGTCAACTCGAGATCATTCTCTCTCTGAATATCTTCATACCAACATACCTGCCAAAACAAACCAACAAAAACACTCAAGCATTCAGATAACAACAAACACACTGACCGTCCAAGCATCAAAAGAGGGGACTGGGGATTGGTCCCTGGTGATACAGTGAATATCGAACCATCAACAACTCGGAGAGCATCAATCCCAATAACCCTGAAATTGCGATCAACTACCTTGCCCACAAGGCATCCACCATGGTAGTGCCATATAGTACTCACTGTGCGACGGCAAAACTCTCCCATCAGCCGATCATTTGATTGATCAACGGGCAATGCAGGCCCCACGTATCTTCAATCTCGGCCCCCAAACCATTCCCTGAATTGGAAATCCTCCATGGAACGGCTCCTCAGTACATCACCGATCTTGCGGGTGCCATTCACACACCGCTCCACATCACCCGGATTACTAAAGTAGTTGAACCGGACAATTGGGTTAACCCTGACATCCGTAGATGGCAACCGGAGTGAACCTGCGGAGAGTGGCCCAGTAATCTTCTCCATCAGGGTGGCCACAGTGAGATACAGTGGTGAAGCTGGGTTCCGAATGAAAACAGAGCGAGCAGGGGAGACAAAAGGTATGACATTGGAAGTTGCTTCAAGGTAAGCCCCTGCCCCTGAATTGGTTATGCCCACGACTTGTATCAGAGAGTGCTCCAATGGCATTGGGGGCACAATTGAGATGCCATTTCGGGGGTTATCATAGAGGAACTGTCCGACATAAGGCAAGTGATGAGACACAGGAATTCCCCACGATGAGAGGGACGGCCTCGGTCCAATGCCACTCAGAAGCAGAAGCTGTGGGCTTCCGAGAGCCCCAGCACAGAGCATCACCTCTCCCTTTTCACGCACCATTGCATGGCCCTCTTTGGTCGCGAAAAACAACCCCAATTGCCGATTGCTTCGATCCGCGAAGAAGAGGCTAAAAGAATTATTTCAACACTAGCATAGCTTGCATAGACATATATGCACTCGAATATTCGAAGCTTTCGCATAGCTGAGGAGATCAGCAACACTGTGTCTACGACCAGAACTGTCGAATGTCGAACCACCAATCTTGGTACCCACTGAATGATCCAAAGTCAACCCATTATAGGGATCAACACCGGCTTCCAATAGCCCGTCTCTGACTGCCGATTGCCAATTCTTGAGCTCCGGCCTAACCTAAAGACGATAGCCCTCTCAACCCACTCATAGGACTGGTTCACCACTCGGAGGTCCCAATTAACCCCTGACCTTCCGTAGAATTATTGATCGGCTCGACTATAGAACCCGGCATTGATAGCACTACTGCCGTCAAGAACCCGGCCTCGGGCATTGGGGACGCCGTCTTCGGAGGTGAAGGCTTGCGCCGGGGAGTCGAAAGCGTCGACCTCCATGAGAGTGGTGAGGAAGCCTTCTTGGGTCATCAGATTAGGCTTTCCGTACGGAACACCGCCCCTTTCAAGCACCAGAACCCGCTCATACTCAGATAGCGTTGCTGCCAACGGGCAGCCGGCGGTGCCGCCTCCTGTAGTCCTCTGATGGGAAATCTGTGGCGTTGAAGACAAAACCCAAATAACTCGGACCTGTAAACAGAAGAAAGATTGATCAAAACCAGTGCCGTTAAAGGGTTTCAAGAAAAAAGACATAAAAAAAAAAAGAAGAAGAGAAAGAATAAGAGGGTTATCGAATGATTACTTTGTTGAGACTGTGCTCTGGCCAAGGAAATGAGAGTGAAGATCCTCAAGAACACGAGGGGTGGAAAATGAACTCAATCAAAGAAAAAGATGCCTGAGGACTGACAATGGTGGAGAATACACGTTGCAAGAGTTTGATGATTATTTGAAGGTCCGTCATCCGTTTAGCTGCTCACACAACACACTCCACAGCAAAATGGAGAGAAAGGAAGAAGGGCGAAACTTGTCGAAGCATGATGCATGCGAAGAACGTACAACCGCAGTTTTGAAAAAAAAACCCCAAGAAAAATTAGCTTTTCGTTACCAACATTGAAAATTGGCTGCGTCTGCTATGTGTTCTGAGCAGTTACGGACGAAGCTGGAGAAGAAGGCGGCTATGCTAGTTGGTGCATCTTTGTCGGCTATGATCAGCAGAGGTTGAGGTGCATTGATCCGACTACAAAATCTGTATCTCCACATGTCGTTTTCGATGAGGCATCATCATGGTGGTCCTCCGAAAATGTAGTACTGCCGGATTCCGGGATGCTAGACTTCCGTATGCGGGCACAAGCACCTGAGCAACAAGAGCCTGATATTGTGAGTAACTCTGGACCTGAGTCAAAAAAATCAGCTACACGAAGCCCTCCTGTCAGAAAAAAAAGCCCAAGGCCCGCGACCCGTCAACAAAGAGTGATGCATGCAGCTCTAGAAGAGAGCAACAAGATATTCAAGAGGATCCCTGCTGAAGGCACTGTGCTTGATAGCCGACTTAGAAGATCGACAAGGATCAGGAAGCCCAATCAATCACAAGTATACAGAAGCCTGCTATGCAGACACTGTGACACTTTCACAGTCTTGTGCCTCTCCAGAAAGTGGAAGAGCCAAGCTCATTTGAAGAAGCTAAGGGCCTGAAAGAGTGGGAGAATGCGATGAAAGAGGAGATTTCTGCCTGAACCTTAAAGAAGAATGAGACATGGGAACTTGTCCCATTACCAGAAGGAGTGAAGCCAATCGAATTGTCTCGTTCCGTGTAGTCAGGGTATGACAGGTGAAGCGCAAGAGTGACGGCTCGATTTTGATCTCGTTGGCGCGATTGGTTGCTCGTGGCTTCTCACATCTCACAATGGGGTGGGATTGATTATGAAGAAACATTTGCTCCTGTGGCGAAGTTTACATCTATTAGAATTGTCGCAGCTATGGTCGCTCATTTGGATTTTGAATGACATCAGATGGGGATGTCAAAACTTCATTTTGAAATGTGAACTCGAGGATTTATATATATGGTACAACCTCCAGGCCAGGTTTTGAGGTTCTTGGGCATGAAGATAAGGTTTGCAAGCTAAGAAAGTCTTTCTTTATATGACTTGAAACTGTCTTCCCGACAGTGGTACCTTAAGTTTAATCAAGCTATTAGCGATATGGGATTTCGAATGAATTTCGACGATCATTGTATTGAAACTCGAATAATGGATGGTGAGATTAGAATATTGTCAAACTATGTTTATGATATCCTTATTGCCGGAAATTCCTTGTTTGCCATAAATCGAACTCCAAATTGGGGATGGGTGAAGCTTCTTCTGTGTTTGGAAATAGCGGGTGGCTGTGTTATCCGCCCGGACAACAAGTCAAGGTAAGCTTCCAAAGCTCCCTCCTGCCCGCTGACTGGCCACGTTACTGAGAACCTAGGAACAGCTGATTTTGAGCCACAACTATTTATTATAGTTGGCGGGGCTTTTTCGGGGACTAGCCCGCTTCCCATTACTCGACGAAGGCTTCCCATTGTCCGGTTCTTTCTGGAATGTGGGATCGTTTTAGATCGTACCCGAGCAGCCCACTCCCAACCTTCACTCAGTCGTCAGGCTGCATCTGAACTACAGTGGCTTCAATCCGAGTCCGGGTCCCGGGCTGGCTGCATCGGGGAGGGGTAGAAGCAATGGATCGAGTGTATGGATGAAATTTCTTCTCGTCCTGGGGATCATCTCCCCTAGTCTTGATCTAGCCGGTCCCCTCGGAATGATCTCGAGATGGAAGCGGGAGCGGAGAGCCCCAGCCCAGCTTGAAGGTCTTTGGTGCTCGAACCAGGCAGCTTCCTCTCCCTCTCCGTCAATTCATTCGTTTAGGGCGAGAGCGAAAGCCCATGCAGTCTTTCATCTGTATCCGAAGGGGACAGACTTGCCGGCAACCAACTAAACTCCTTGTCCGGTTCAGATAGGCTGCCTGATGACCTCCATCCGTTTTTGATACGTACATGGATGGAATGGATGCATTTCCTGCCTCTGATTGGTCCTTCTCAAGCACCCAACTCCTAATATCAATATCTCAGGGCTAGGGATGCGATACGGGGAATGGAACCTCTTAGTACCGGGCAAGGGGAATGCATGCTATTTCCATTTCTTCACATCCCACCCAACCCAGCTATGTTGTCTCGTAGATAGCAAGGTCAGTTGATTGTTGCTCATGACAAGGCAAGGAAATTCCTCCTTCGCCCGCACTTTGTTCTCGGACTATTCCCTGTAGAATGAAGTCCCCGTAGTCCTGGCTATGTGGATACTCATTCTAAACCACATGGGAGCTTCTGTAGCCAGGTTACCGGCCATCTCGATACTAAAAAGATTACGAGACTTTTGCCCCCACTCAAATTTCCCCGTCTCCACCAGAGACTGTGCAAGGGAAGTGTCCGGGTTCCCTTGACGAGGCAGACGAAGTGCGGGTGTGCATCCGATGATCCGGTTCAACTTGCTAGCCTAACCACGTCTCGAGTTTTGATGAGTCTCAGAAAAAAAACCGATTAAAGATGCGGGTACATTAGAGATTCGAAGGTCTCCGTTTTCCATTTTATAGCGTTTATGTTGTAGGTCAACTCGAGATAGCAAGAATATACGGGAGCCATTAATATGGACAACTTTTCTCCCTACACGGGAAGCCACCACGAGAAAGAAACCTTCCGGGCCAAAGATGATTGATGTTTTCATTCGAGAAAGACACTCCTGGCTTAACTCAAAAATAGGTCGCTCATTTGCTCCTATGGCCTATCTTGCGGCAAGGCCAGGCCCCCTATGGAAAGTCCGGGTTTCAAGCCCTAAACGGCCTTCAGGTCCACCCGCCTACTCAAGAAATCCGAGACCTGTTGTAGGAGCGAAGCAGCTTGACTGATAGTTTAGATAGTAAAGGCAGATGCTATCGGTAGATTCAGTCTTAGGCTATTGGTTGGAGAGATGATCTTAAGCTGACGCATATACACCTACCTACTCAAAGGCGGGCAAATCAAAGCTCCTCCTCTTTTTCCACACACACAGAGACGTCTACCTCGACTATACCATATTGAGCTTTCCTCCCGACATTGGAATATGGATTGGGAAGGGCGAGTGGATGAGACCTTCGAGTCGCGTCTCAACCATTGAAGTCTGTATAATGACTATATCTTTATATATAATTATTAAGAGAAACATACGCTTCGCTCCTATTAATGCGCTTCGCCCGCCTGACTGGAGAGGGCGGGAGGTTTGAATGAGTGACTTCCCGTTTTTCAGTCAGTAAAGTAGACTGACAGAAAGAAGAGAGGTTTAAGCACTTTCGATTCGGTAATAGCCAATAAGACAGTTTGCTCTTACCGTACGTACCGCTTGTGCGTTCTCTCTCTTGCCTGTGTGTACGTACTTTAAGCAGCCTTTCCGTAGATAAGTTAGAGGCCCGTGATCTACGACCCCCCTCAGGGGTAGTGTTTTCACTCTCGGGCGGGGAGAGGGTGGTCGTAGATCACGGGTCAACTCTTTTTGTATGAAAGGAGCCTCCCGAAGCCATAGAATAACGGACTGCTATCCTGTTACTTATACAGGAACAGAAGAGGGCCCTAGCAGAACAAGCGCTTTAGGAAAAGAGCTATTACCTTGTTACCGGGAATCGAAAGTACTGGAAGCCCAATAGGGTCGAAAGTTGGACTATTCCCTTACCTAAAGGCAAGCAAGCCCTAAAGTAAGGAAAGGGAAGGAAAGGGCTTCGCCTGACTCGTTCTCCAGCCTCACTCGCGGCTCAGGAAAGACAAGAGTAAAGTACTACCTTACTAAGGCGATAGGTAGACAATCTGACCTTACCGATATCTCGATATCACTAACCCACAGTAGTCTATTGTCTAGATATGACTACTAGTCTAGAGACTCTTTATATATTCTATATAAAGTATAAGAGTAGTCTCTAGTTTGATATTGTAGTCGTAGGAGCGACTTTCTAGTAGTAGTCTAGTGTTCAAACAAATAGTCTTTGCCTCGTATACATTTTTGTATACACTTAAGTATACAGAAGGAGAGGAAGCAAGGGTCAAGAGAAGTCAGCTCGGTTTATGAGCCCCTTTCCGATTCCCTCACCCAATCTCATGAGAAGCAAGCCCAGAGGGCCCTGCCTTAACCTGTCCCCAGACAGCCAGCCCTCACCAGGCTGCTGGCATTGCTAAATGCTCCGCCACGAAGCAAGCTCTCCTGAATACGACAGATTCGGAAGTGGCTAAAGAAGTCGAAGGAAGAAAGAGTAGTTGGGCAACTGTATGCACAAGGGTACATTATTAGATTAGTCTTTTGGGAATTGGCAACATTGACAGGAAGAGGTAGGAATAAACTTTTTTAGGTCTAGCTTCAAATCGGCCTAACCTTCGGTTCCCGTAACCAAGTTTTTCTTTCTCACTCCTGACTTTCACAAGTCCCCCCCCTTATGTACTTTTTCTTCAGTGTGGGGCAAAGGGCGCCCTCTACTTCTACTTCTAACTAAAGGCGAACAGCCGGCATTGCAAGCAAATAGAGAGCCCCCGCCCGTTTGAGTCGGTCGTTCCGAGCCGGAAAGCGTACCGGCAGTTTGAGTCGCGAAAGGGCCGCTTGCTTAATTATATTATTCTAATTCATAATATCTATCTAAGATTCTATATATATTATATAATCGAAAGAAAATCATTTTTTTTCCAATTGTTCATTTTTCATTAAAGGAAGAGGAAGAAGCAAATAAAGCAAAGGCCTCCTCTTTCCGTCCGCTCTTCCCGAAGTGAGCGAATTTCATGTAGAGATCCGTAGGGGCTTATAGTTTAATTGGTTGAAACGTACCGCTCATAACGGTTATATTGTAGGTTCGAGCCCTACTAAGCCTACCACCCCTTATCTTCACCTGATACAAGGCAGTCGAAGTCCCCGCCACCCTGCAGATCTCAATCTAGCGACGTGGAACCACACAGCAGCCGCTGCCCTTTGGGCACGCCTCCTACGCTTACCACTCACCTACGCTCTTGCAGCATGCCCCTTCGGGCAATACGGCTTTCATAATACGCGAAGCAGCTGAGCGAGCGATAGCTATTCGATCGCTATATTCTTGCGATAGCGAAGGCGTGGTTGAGACTCTAAGAGAAAGTCGATGCGAAGGTTCAGATCGAAGATCTTCGCGAGACGGCCCATGAATCTCGAGAATCGAGCGTGGGGCTTGAAGACCCTACCGCATTCCGGCCCCGGGGCCTTCAATTGTCTTTTCTCCTCTTTCACCAGTGAGTGGTGAGTTTCCTTTTTCTTTAGGTACCTCTTGGATTCAGAGTTTGTTCCAACAGCTGCCACACGTGAGATCCTGATCGTCTTCCTCCCAGTGTTGTTGCCCGCTGGGGGAAGGAAAGTTCAGTGGGTTTTCCTTCCAGGACCGGAGAAGGTCAAACTCTGGGCGGGCTGCCAGGTTTCGCCTACGCTACGGTTTCACAAGATTGAACCTTTTTTGTGAAACCGAAGTAAAGGAGTTCCAGAGCACGAGGGAATGGGCTTTCATTCCCGGGACCGCCTCGTCTATGTACTCGGCGCCTCTCTTGAAGATGCGCGCGCGATATGAGAAAAAAGAGCCTATTGGTTGGGAGGAACCAATGAAAAGCCAGGGTAGAGCCTCGGAGCCGGCCCAAGCGAAGATCGGCACTCGAAGGCTTGAGGAGCAGCCCGCAAAAGGGAAAGCCGTGGAGACGGCGGACTCGCCAGTCAGGCACACCGTGAGGCTGACTACAGCAGACCGGGAGGTTACAATTCCTGTTTTCCTGTTTCAATTTCCGGGAGTGAATGTAGGAAGTTCTGACGGTGGATCAGGTGTGAAGATTCAACCAAAGACGTCTTGGGGATCGGCAATAGCTAAGCATTGTGGCCATCACAGTTCAAGCTACGTATGGCTGGCGCACAACCTACGGGCTTCTTAGCCAAAAGAAAAAAAACAAAAAAGGATGCCATGCCTCTAATCTAAAGCTTTAGTCTAATCTTAGACAAAGAGCAAGGAGGATATGAAGCACTGCTGGGTAGACCATGGCTCCAACCAGGGTGGTTCATGACTGGGCTAATAAAAAACGGTCTCAAGCAGGGAAACGCGGGATGGAAGGCGGGCGGAAAAGGCTTGGCTTTGTTTCACAGAAAAAGGACTAAGGAAATTGCGTTTCCGTAGTGGTGATGCAGGCGTCAGTTGACCAGGTTGATATCTAATATAGATAGATATTCGATATATATGCAAGATCGAAGACGCGATTCGCGCGGGTCCGCTTTTTTTTTTGAAGATAGCAAGGAGGCGATTTGTTCGCTGGGCGATTCAGCTAGCCAAATCGCACTAATGCAATTCATTCGCCCTACGAGACTACAGAGCAATTCAAACTCTTAGTAAGACTAGGGCTAGGGCGACTCATTCTATTCTCTCTGAGGTCAGGTAGGTGAAGCGTCTAGCTTAGGGGGGCGCGTCGAATCGCTGAAAGGCCTTGGTGATTCTCCAATTTGGTAATCTGAAGATAGAAAACCACAATGATTCCAAACTGAACTTCCCTCGTCTCGTATCCATGCTGCCCCGACTCCAAACTCGATGTTTGTTAACTAAGCGGGACATTCCCAAACTCTTTTTTATCAAACTCCTTTCTCGTTCCCTTGTACAGCCCTTACCAGGCTGTTTTCATTATGTGTTCTTTGCAGTGTGACGGGAGGTTAGGAGTGAGTTAAGCTAATGCATACAAATAGACAGACCAGGTTCATCCTTTGATGTTGAGGTCAGTGCAAGTCTGTCTATGATTAAGAGTAACGGTGGTGTTGAAGCTGGCTCATTCATGCTAGTCATCTTAGAGCTATGAGTCAGAACAATGTTCACCAACTCTTCCATAGTCATCTTGTTCATATATCGAAAAAGCTTTTGAATATGAGTTTCCATTGTTATATTAAAGTGTTTTGTCTCCTCCCCAAGGTAGCATTGCCGAGCGGGCGATCCCTGTCTTGTTTATCCAGCTAGCTTTTCCCCGTGGTACTCAAATTCGATTTGTGAGAGCTCGGCAATGAAAAAAAAAAAAAAAGGGACCTTAAGCATTCTCAATAAAAATGCCTATCTATAAAGCGCTGAGTTGAAGAGGGAACAAGTCCCACAGAGAGATGATAAGTGGGAGAAAGAGTGAAATGGAAATCTCTTCTGGAATGGAAGACCTCCCATCCACTGACTACAAGACTGCAGCCTAACACCCAAGTTAGCTTGAAAAGAATCAATAGTTTGGACAAAAGGCCATGCAGGAGAGTTTCTGCTTCCGCAAAGGTTGCATCTTTGATCCCTAGAGGAGACCTGTTCAATTCCACATGACAGCACCATAGCCATCTCTTATGACCCCACCATAATCCGAATTTCCAGAGGGGACGACTTCCCTACTCCTTTAAAGTTCATCTTGATGTGATTTGAAGAGGAAATTGCCACAAGATTGATCTCGATATGTTTGAATGAATTTTCATTGAAAAAGGAAAAAAAAGCCATGGTGTTCATATTTGGCTGCTAAGTACCTCTCCAATGGCAAAAATGGATTGCCCAACCCACCTCTAAAATATCCTGCATAACGAAAGGTATTATTTGGTACAGAGAGACTTTCCGGCAGAACTTGGGCTAGACTTTGGTTGGGCAATGGTAAGCTGATTCGCTTCTGGGATGATGTTTGGCCGTGCCACTCTCCTCAGAGATGCATGCCATAATTTCTATCAATTCACAAGGTTCTCATGATCTCAAAGTGATAGACTACATTCAATATGTAGGAGAAAAAAGGATTTATCTCCCTATTCAACTGCCCATCCAAGAGCATTTGGCTTCATCATACTTTTGTTTTTCTTTTTTTTCTATGGCTATGGACAACTAAGATAAATATTATCTTCCAGCCCAAAAAAGGAGGCAATGCCCATTGTTGCCAGCTCAATCCTCACGATAATAATTATGTATGCCAATTCTGCCTAAAAATCTCTTCAGGTGATCAAGAAGGCCCCCTTTTTCAGTAGATGAAATTAGGATGAAAGTATATTATCTCAACGCTTCTTTTCTCTGGCTTGCTCTTCTAAATCAAATTTTGGCCTGCGGTAATGTAATCAGGATTTCATCTCCACAATTCTTTTTTTCTATGAAAGCAGGAAAGTTTCGTTCAAAATTCTGCCTTATTCCATGAGATCTAGAAGCACTTCTGCAACCTTCTCTCTCTCCTCCCTATCGCTCTTTTTTTTTTGACTTCTTTCAAAGGGGAATGCAGGCCTTCCTTAGAAGTTGTCGCTCGATCGAAAGGATATAACAAACACATACGAAACCTTAGCTTCGCTGACTTTCTGAGGTATAACCTTCGCCACGACATTAGTGGCTTAGCTCTTCGCGCTTCCCGCAGGCTTTTTTTATAGAGAGAGAGTAAGGGTAAGGGGGCGGTACGGAAGATTGGTCCGTTCCGCAAAGCTGAGCTTTGCGGTTCGCTCCCCCGGCCTTCTTACCAGTCTGCCTCCTTTCTCTTGATGGAATATAACAATGCCCGAGCTCCTGCTTTGCTTGCGTTCTTCACCGGCGCTTGCCGGGGATGTATCACTTATCCCGCTCCTAAGGTAAGGAGTCCTCCGTGTGTTAGAATCTTTACGGGAATGAATCGCATATGTTGGTTGAGAATTGCTCGGGAATTCATTGATAGTGACTTTGCCAGGTTCTAGGGGTTCCCCTCTTCTTTTTTGTCGATCGAGCCGCTTTCCCTCATTCCACTCGTCCAGCCCTCTTCACGAACTTGTACAATCGATGCCACAAAGATAGCCAACTCGATTATCAAAGAAATAAGGAAACGGGCGACGATTTGGCACCAGATATCCGGAGGTGTGGAAAGAGCTGCTGTGAAAAGCGGAAAAACCATCAAAAAACGACGATTGTTCGTGAAGGTTTCCACAGAAAGACCCCTGAGTTCTGGCAAACGGATCACAATTACAGGTACCTGGGAGCATACCGATAGAATGAACGAAATACGAACAGTTAACATAATATGGTCATAGATCTTAGGTTGTAACTTGATCATGAGCGAATTTGTTGATGTTGCACCCACGAAGTATGGAAAGTGCCAAACATTGGGAACTACCCGGGGAAGAGTTAGGAACAGGAATAAGGAGAAGCGAGAACCACTTAAATAGAGGAATCGATTGTATTTCGTCCTTTGTTCTCCATAGCAACTGGGGATCAAAAAGCACCAAATTTGATGACTTATTAAGGGAAAGACGAAGTAAGAGCATGCTATTGAAGACATTGCAACATATGTCGGGAAGGCCTCCGTTGATTGTGTACAAACAAAATACGAGTCCAAAGGCAGGGTAAGAAAGGGTTTAGCTAATGGAGATATTAACTCTTCCGGGAACCAGTAACGCGTAAACCATGTCAAACCAAGACCGATCAATATCCGAACGAAACGGATTCGAACTTCTCCTAGAATAGTTTCCGGTGCGAAATGAAATTCATAGGATATAGTTGAGTAATTCAAAGGATATATATAAAGATTTGATAGGATTCGATTCATTTTAATAATAAACAAAAACAAATAGGATTGATTATGTATCAAAATAGCATCACTACATCGAAGGCTTTTTTGTAAATATATTGAGTTGATAGCTTGGTACCCAAACTGTATCAATGATTGTGATCCTCATTGTGTACATAATTCGTGTTAGGATCTACCAAAGAAATTGTTGGGGTATAGGGCATATAACAAAAGAGTTTCCATTTCATTTCGATAAAAACATAAAAGAAAAAAAGAAAAAGCAGACAGGAACCGTTTGATTCTCTAAGCAAGCAGGTTTTGAGTTATTGTTTCAGCACCCTAATTCTCTTGTTGGCTCGGATACCATGAAAGAAAATCGAGAAAAAGACCTTAAAGAGAGTACAGAAAGAAAACCATTTTCAAGAGACAAACTCCACCAGTGAATCACTTTCCTCCTCTCTTCTTTTCTTCATTCCATGCATTCCTCTTTCTTCTCAAGAAGTAAAAAAAAGAATCTAACGCTAACGTCTAATTGAATACTTTCAACGCTCATGCTATTTGAAAGAGCTTTCAACATGGAGTGGAGACTCCATAACGTACACAAAGAGTAACTGATCGATGAATATCGTCCTAATTCTGGTCTTGTTCCGCACAACAATGGATAACTCAAACTCTTACCTTGACCAGTTTGTAGTGGAAAACCTCGATGACATAATCGTTTATAGTCACTCACAGGAGGTTTGGAACCCTGAGTACAGTGTTCCGGGTGTAGCAGGAAAAGAAGCTGTACGTGAAACGGTGCTCAGACGAAAGTGCTATTTCTTGGCCATTGGATCAGCAAGGGTGTGATTCAGATGGATCAAGAGAAGATCAGGTCTGTTGTGGACTGGGAAGTGCCGAAGAAGGAGAGAGCAGGCAGCTGTGGTGAAGCCGGATGCTCGAAGCCATTTTAGATACGACAAGACTGCTCAGGAGGAGTAGAAAGTTGCCACAACCTAGGGTGGGGTTTGCTTTCTAGTCAGCCAAAGTCCGCCTTTTTACAAACTTATTAAAGGGGGAGAGCGCCAGGACGGACGGCGTCAAGGAGAACGTCGAGACGCCATCAGTTTGGAGCGCGAGGCCTGCAGAGCTTCCTGCAAAGGAGATAAGAAAAGGCTCAGCAGAGGAGATCCGGTAACTGTTATGAATGTGGAGGAGTGGGGCATTTTGCTCGTTACTGTCCCATCCCAATGTTCAGACGGACGAATGCTGCTGGGAGAGTGCAGAATAGACCAGCTGAAGATGGAAGAGTGAACGTTGTGGAGCCTAGAGCCCGGGAAGGAAGCTCTCAAGGTAAGTTCAAGTCGGAACCATAGCGGGGGTTCTGAAGCTTAGGAGAGAAGAAAGTTTCGCTGTCGTTAGATTGTGTGGCAACGTGAGCCAACGTCAGCAGAAAGGAGGAGGAGACGGAAGGCAGTATTCCGAATCTATGTCGGAATTGGCCAGTGCAAAGATGATCATTGATGCTGGGAGTTCGGATAACATAGCGTCCACGGGGATGGTGGATCAGTTAGGGCAGCTGCCCTTTTAAGCTTTTAAGTAAGGGGGCTCTGACTCTGGAAGAGCCCTATCGAATCAGACCAAAAAGGGCATGAGCTGTGGGCTTTTTTATAGATGTTGAAGAGGTGAGTAAGGGGTGAGAAGGTGCCCCTGGAGCTGGGGAAGTTCAAGTCGGACGTCTGGTGTGACGTCGGACGTATTACATATCCTACTCGGAAGACCATGGTAATACGAGTAGGGTGTTACCTGCGTAGGGGGAACACCGGTTGACTTTTAACGGCAAACGCGGTTATTGCCATCATCATACTTTGGTTGGTTAAGGAGAAAACGTGTTGGCATACCATTTCTGGACGTGGTGAAAGAGTCCATAGAATGCTATGCCTTGATAGCAAAGCCAACTAGCGGAGCCGATGCGAGGATCGGTGGGATGCCGTAGCTTTAAGAGATAGGGGCGGAGTCTAAACTACCACACTACTACTATACCACGGGAACTCCACGAGTGGATTAGTTGATTGACTAGACTGAGACTTTGATATCAATCACTTTTCTAAGAAAAAGAAAATAGCAAAAATCATAAGAGAAGCAAGGTTCACAGAAGGTTGGGAAGTCGTACGCCCGGTTCACCAGGTTCTACCACAGCAGGGCCCAATCATACTCAAAAGAAGAGTTTGATCCTGGCTCAGAAGGAACGCTAGCTATATGCTTAACACATGCAAGTCGAACGTTGTTTTCGGGGAGCTAGGCAGAAGGAAAAGAGGCTCCTAGCTAAAGGTAGCTTGTCTCGCCTTTCAAAAGCGGTGGGAACAGTTGAGAACAAAGTGGCGAACGGGTGCGTAACGCGTGGGAATCTGCCGAACAGTTCGGGCCAAATCCTGAAGAAAGCTAAAAAGCGCTGTTTGATGAGCCTGCGTAGTATTAGGTCGTTGGTCAGGTAAAGGCTGACCAAGCCAATGATGCTTAGCTGGTCTTTTCGGATGATCAGCCACACTGGGACTGAGACACGGCCCGGACTCCCACGGGGGGCAGCAGTGGGGAATCTTGGACAATGGGCGAAAGCCCGATCCAGCAATATCGCGTGAGTGAAGAAGGGCAATGCCGCTTGTAAAGCTCTTTCGTCGAGTGCGCGATCATGACAGGACTCGAGGAAGAAGCCCCGGCTAACTCCGTGCCAGCAGCCGCGGTAAGACGGGGGGGGCAAGTGTTCTTCGGAATGACTGGGCGTAAAGGGCACGTAGGCGGTGAATCGGGTTGAAAGTGAAAGTCGCCAAAAACTGGTGGAATGCTCTCGAAACCCATTCACTTGAGTGAGACAGAGGAGAGTGGAATTTCGTGTGTAGGGGTGAAATCCGGAGATCTACGAAGGAACGCCAAAAGCGAAGGCAGCTCTCTGGGTCCCTACCGACGCTGGGGTGCGAAAGCATGGGGAGCGAACGGGATTAGATACCCTGGTAGTCCATGCCGTAAACGATGAGTGTTCGCCCTTGGTCTACGCGGATCAGGGGCCCAGCTAACGCGTGAAACACTCCGCCTGGGGAGTACGGTCGCAAGACCGAAACTCAAAGGAATTGACGGGGGCCTGCACAAGCGGTGGAGCATGTGGTTTAATTCGATACAACGCGCAAAACCTTACCAGCCCTTGACATATGAACAACAAAACCTGTCCTTAACGGGATGGTACTTACTTTCATACAGGTGCTGCATGGCTGTCGTCAGCTCGTGTCGTGAGATGTTTGGTCAAGTCCTATAACGAGCGAAACCCTCGTTTTGTGTTGCTGAGACATGCGCCTAAGGAGAAAGTCTTTGCAACCGAAGTTCGCCGAGGAGCCGAGTGACGTGCCAGCGCGACTAATTGAGTGCCAGCACGTAGCAGTGCTGTCAGTAAGAAGGGAGCCTTATCCTTTCGAACGAAGCACTTTCGAGTGTGCGCTTTAGTTTTATTGCAGCTAGCGCGCTTTACTAAAAAGACTCGGCATTCAGGCGAGCCACCCGGTGGTGTGGTACGAAGTGGGTTTAGTACGCCCTGCCAAAACGGCTCCGAAACAAACAAAAAAAAAGGTGCGTGCCGCACTCACGAGGGACTGCCAGTGATATACTGGAGGAAGGTGGGGATGACGTCAAGTCCGCATGGCCCTTATGGGCTGGGCCACACACGTGCTACAATGGCAATTACAATGGGAAGCAAGGCTGTAAGGCGGAGCGAATCCGGAAAGATTGCCTCAGTTCGGATTGTTCTCTGCAACTCGGGAACATGAAGTTGGAATCGCTAGTAATCGCGGATCAGCATGCCGCGGTGAATATGTACCCGGGCCCTGTACACACCGCCCGTCACACCCTGGGAATGGGTTTCGCCCGAAGCATCGGACCAATGATCACCCATGACTTCCGTGTACCACTAGTGCCACAAAGGCTTTTGGTGGTCTTATTGGCGCATACCACGGTGGGGTCTTCGACTGGGGTGAAGTCGTAACAAGGTAGCCGTAGGGGAACCTGTGGCTGGATTGAATCCTTCGCGATGGAAATGCCCTCTTCCTTCCCCCAACCCAACTAAGGGGAAGCACCTACTCCTAACAAAAGCGAAGCGAGCCGCGCTACTAGCGCGCATCCGTTTTTCAGCTGGCTTCAAATAAATCAAAGCTTGACTAATAAGTCAGGGCGCTCCCGCCCCTAACCTAGGTTGAGCCCTTTCGAGATTCTTAGTCAAGCCTCAACGCCCTGCAATCTTTCTAAAGCGCTAACGCCTTGACTTTCGATTTGGAAATGCAAATGAAAGAGGAAGGCGTATTATCGTGGCTTTCGCGCAAGTTGCAACCTTGCTTGTTGCTTTCGAGCCCAAGCCTACGTTTGCTTAGTAAGTCAGCTTAAGCTGCGCGAAAGGTTGCTTTTCGAATGAGATAATAGAAGAAGCTATCTTAAGGGGCCTCTTCTTGCTGGGCTTGAATGCTGACCTTATTATTATTCAAAGGGGAAAGGGGCAACCAACATAGGGGGCTAGCTTGCTTCCACTGGTGGCGGGCGAAGGGTCCAAAGGACACGTAGCCGGGGGCGAGTCAAAAAATCCAATAGTTCTCTTTTCCTTCTTGTTCATCAATCGGAAATCAAGACAAACCGGGCACTACGGTGAGACGTGAAAACACCCGATCCCATTCCGACCTCGATATGTGGAATCGTCTTGCGCCATATGTACTGAGATTGTTCGGGAGACATGGTCCAAGCCCGGTGAAGAAATAAATGCAAATTCAAAAGAGCTCGTGAGCTAATGGTGCCTGAAAGTGCCGTAACGTAAGTAACTTAGTGCTCTCCCTTTAATTGGCCGTTCTGTCATTGTCTGATTTTTTGTTGTCTGATCACAAAAAAAATGAAATGAATGTAACCAGAAAAAAGATTTTCTTTATTTGGGCTTGATCTTGATTTTTCGTCGATTTTGTTCGATCTGCAAATCAAAGTCAGAAAAGAGCTTTCCACTTCCTTCACTTATTCAAATATATATACTCTCTCATCGATCTCGTTGGCTTCTTCGCGTCGACTTAGTTTCCAGCTTGGGCTGGTGCCTTATCCTTTCGAATTTGGAGTGTATCCGGATCGGATGACAAATCCTCGGACACACTTAAAGCTCTCTTGACTTTCCCAAACAATGCGAAGGATCTCGCTGAGGTATCTTCGTTAGAAGCGCACAAGCAAGTCCCCCCGACACCTCGTCGAGACTCCTTCGCCCCCTGAGACGCCTGATCCTCAAGCTCATCACCCTGGTACCGCTGCTCGTCCTCCCTCAGGTTTCAAGAAAAAAGAGTTTCGGCCGCCTCCCCGGGTAAAAACTGTCGAAGACAAGGATTCAATCTTTATTCGGTGGGACAAAAAAGGAGACTATTGGCACTACGTGCTAAGAAACTTGCAATCGCAAGTAACACAAGAACTTTTAGACAACTGGAGTTTGAATCGAGGGATCTTCAGCTCCGAGAACTCCGGGACCAGGCTGCTTCTCTTTTCAAGATGGAATTATCTCGCCATCCAGATATAATAAAGAATTGTATCGACACCAAGAAGCCATTTTTTCTTTTTTTAATGACCAAACGAAATACATTGAGGAGTCCTTTAGGCACGACGATAACCGGCCTAAAGATGTCCTCATGATCGACAAAAGGGAAATGGAATAATGAAACTTTATGATCCAAGATCTAAAAGAGAAAGGACCCACATCCTCCACGTTCCGTTCCATTGTGGAAGCTTATTTTCCTCCGGATGATTATAGAGATTTTTTTCGGAAAGCGTAGAAATCAATCGTTCGAGGCCCACTCATTCCAGCAGGAGTTAGTGGGGAAGGGGAGAGGTGAGGTGGGCCTCTTCAATTCAACAAAGTCAGGCTTGAAAAGCACCTTTTATATAGCATATTTCTCTCCCAACAAGTCTTTCTTCCTTCATTTTAACTAGCGCTTCCCGGAAAAGAAGTTGTTTTCTATTTCGACTCACAAGGCTAGGTCTTACACCCGAAAGAGTCTTTCACTTTACCTATCTTAACTGAGATAAATCTAAACAGGCTATCACCGCTAATAGAAAAATTGCTTGACCCGGCTTACCAATTCGATTAAAGAAAATGAAAGGGCTACGAAATACCTTTCGACAACTTACTAATGAACGAACCTTGGGACTCTCCCGCGCCTGTTAAGGCTAGTCATCATTAGCTCTTTGTCTTTCTAGCCGCTTTCCTTGCTTCGCCATACCGGCGAATGGACTGACTGACTAAGTCACTTAAGGTTTGGAACCCTTGCTAGCAGCTTTTGTGGAAAGAGAAATCTCCCTGACTTTGTTAACTTACGTAAGGAGAGCACCTTGAGTATTTTAAGATTTGATCTTTGCATTGGTAGAAATGAATTGGGCATTGGCTTCAATCATGGACAGGTCAAGGATATCTTCTCTCCAAAAGACCAAGATATTGGCAGGGGATTCATCCGAGCGAGATGTTCGACATTCATCCATCCATACGCAATCTCCGCTTCCATTTTGATACATAGTTGGCCCTTCTAACCATTGGTTCCAGGATGACAACCAAAGACTAAAGCCCGGTCCGAGCAAGATCGTCGAGACGCCTACGCGTGGGGCCATTGCTGACGCCCCTTGCATTCCAAACAATTGCAATTGTGGAAATTTTGGAAATATAGTGGGGTGGGGCTTAGCCCCAAGTTTGGATTGTGCCCTAGTAGTCGCGCTCTTACCCAGGTGCTGCCTTGTTCGGAGGCTTCGGTTTAAAATCTTTCTCAAATCTCGATGATTGTGGGTCCTGAGAGGAGCTATTGGATTCTTCATCATGATCATTGGAATGAAGAGGCTTTGAGGACCTTCCTTCTAAGGAAAAAGCGCGAACTTGTCTCTGTATGGCAATCACTAAAAAAAGAGGGTTAACCATCGGTTCATTGGATTCCGGGCCGGATGGATCCAGTGCATGATCCGTAGGGGGTCTTGATTATCAACAAAATTTCTTCAAACTCTTTCCTCTTCCTGCTGTCCCCATGAGGCAGAGCTACCGCCGGTATTAGGGGCTGCGTTAACCGAAGGCGATTTTCCAATAGCTAAATACTCCGGTTGTTGAAGAACAGAAGCTTGGGGATTGTTATCTGGTTCAAGCTCTTCGCCCCGAGGACCATCTTCAATGGTTTGCATGTCAGCAGCAGCAACATCTGAATCACGAAGGCTAACTTCAGTGGTAGGTGCTGGGTAGCATTGGTTCTTGGAACATAGGCCATTCTCGGTGACGGGTTGACACCTGGTTCCTTATTCGCCACTTTGCATTCGTGACGGGCATGACCTTGTCGTCTGCAATGCGTGCAGAACTTAGGTATTCAAAAAGAAACGATTTCTTGCTAGTGATCCATACATACACAGTCGATCCAATCAAAACACGATTTGGGAGGTTTTCCTTGAGAAGACCGATTTCTACACAAACCCTAGCTTTATTGTGAGAGGGGGGCGTGAGACAAGCTTCGTAGGACCTTCAAGGGTCAGGCCAATTCCGAAAGTCGAGACGATAGAAAACAGGCGAAACTCAAAGAAGAAGACAATAGGCAGATGGGGTCGCGATACCCAAATAGGCGCATGCATTGGATCACCATTGCGGAGACGGAAATCATGGCTCCAGCAGAAAACCCTAAACATCAATCCCTCAATCAAAAACTTCTCTTTGTTTTTTGGTGCATATCTTCTTTGTTCGAGAGCTTGATGAAGACGTGCCTTGGATCTAACAGAGTGATCGAAAGATCCCCGTACGCCAGTTCTTTCGAGCGAACTCCCGAACTACCGTCCTCATCCTTAGAAAGGGTTTTGCTGGAACTCCATCCTTTTGAAGATTTGACTTTGAGAAGATAGCTTTCCTTAGAAACTCCCACAATTCACTACAATCTATTCCCACCCTTTGACTCCCCCCCTGCCTACTCCCTTACTAACTAAACAAAATCCCCAAGCTCAGGTCACCTAGCTTAGAAACGAAACGCTGAGGAAAAATTACTTACTTGCTTGCCGAGCTAAACGAGTAACGAGCACACCGAGCAAGAGATCTCGACAGTTAGACAGAAAGTTTGTCAGGGGCGGTAGTGGGGATGCACTGAGCGACGGAAGCAAAGAAAGAATCAAGCTAGGGAACACTCCAGATTGACTAAAGGCCTCCTTAATTAAGGGCTTCTAACGCTTTGGTTGTAGGCAGGCCAGGTCCAACCCGCTCATCTCGTAATGAGAATCGAATAGGAAAAGTCCGTAACGAAAGTACGCCTGCGCGCTCTATGTATTGACTCTACGCAGAGCCGAACACATGTACGATCGATCAAGTGTTGGGCTCTGCTTTTGCTGGGTCATTCTTGAAGAGCTCTTGGTCTCGCATAATCGGCTCAACGAAAGCCACAGCCAGAACTTTTGTCCTTCTTCAAACCGTACTATAAATAATAACCACAACTGCTCACTAGAAGAATTCATAGTCAATCCTGACATCAAATGAAAGAGCGGAGCCCATATTATGTAAACTCGCTTCGACCAGATTAGCAGCAAAGTCAAGGCTTCTGTTAGAACTCCTTGGACCATTGGAAGGCTTATCGGATTAGGCAGCTGGAAAGGCTGAGATGATAGGCTTTGATTCATCAGTTTTAGGCCTTATACGAGTACGAGAGGGCCTGTTTCCCTCATAAAGAAATGCACCACTTCTACAGACTGGACTAACAGATGTAATATCATAATTTCACCTTCTCCGACATAGACCATTTCGAATGATAGCGGAATGACTCAAGGCTAAGGCATTGGGCCGAGCAGCAAGAATAAGAACATAGGGTTTCCAAAAAGTTTGGTTAGGGTATATTAAAAGTACTTCTTTATGTCTCACCCCATGCTATGAGAAGCACTACTCAGCCTTTTCCCCGCCGAAGTGTAGGCCAGAGGAGGCAGGTTTTCCAGAGCTACTCTTCCTATTCTTGATGGGCCGGGCGATAGTTAGATGGAGTGGCCTGCCAACAAGGAGTAGAACCCCCTCATTCCGATCATCCATGAGGCCAACTAAGCGCTTTTTAGGGGGAATCAAGATCTTTCTTTATGGGTTGTAGATGCGAAAGCATCCCCTCTGAAACAATCATGAAGTGGCTGGTAGGAAAGCGGGAAATGGCAGTGGGAAGGGAACGGTCCGACATTTCCAAGGGCACAGCCAGCTACGTAGATTCGCTTTCATGCTTTGAACGTCCCTGAATAGGCGCACGAACTGATCGGTGATGGTAAGAAGACCCCCAGGAGCGATGGTAATGGTCCATGGTTCCGTAAATTCCACTCGATCCTTCCCAAGATGATCAATAATGAGGGTTTCGACCCCGAATAGATACATCTACGCCCAGCCTCGGGAAAGCCCTTCTAATAATATCTCCGGCAACCAACCGGAAGAGGTAGCCGCGCCCCAACCGGCCTTTACCAGGAATCAAAGCGAGGAATCCTCGTTCTCCATTCTTCCCTGTCCTGCCCACTCGTTCCCATTGCAAATGCCAAAAGCATGTGCTATGCCAGTTAACGTGAAAGTGGTACTTTCAAGGTTCCTTTTCTCGTATGTTAAAAAAAAAGAAAAGAAGGGTCAATGATTCCAGCCCACGAACGAAGGCTCCGACGTAAGGCTTACGACGAAGGAGGAAGAGTTCCAGCTGTGCAACGAAGGAATGGGTCTGCCTAGAAGGCGGAGTAAGGTCTTGAAGAGCCTAGGCTAATCCTCTCCGCTACCGGCGTTGACTCTCTCTTTCCGGAGAGCATCAAATCAAGCGCTTTGAGACTGACCCTCTTTTTTCCAGGCGCAAACAGGGGGGAAGGATCTTTCCAATCGATCACACGCCCGGCACAATAGAAGGAAGGGCAAGAGAATAGGCACTGGCATCTTGACTACTTGAAAGACTATCTAAAAGAAATGGGGAGGGGAAGAGAGCCTATTGGCAGGCTTAAAGGATTTGCTGCTTGATTAGAAAAGGAGTTACCTAGCTAGTGGAGCGAGGGGAGGTGCTTTGACATCATTTTCCACGATTCCGGCATTGAGATCTCTCTGCCTTATTATGAGTTGAGAAAGAAATAGTTGATATAATCTGCCAGCTAGAAGAGGAATAGGATATAGGTGAGCCCAGTCTTGGCTTGCTTCGCATAGGCTACACAAGAAAAAAAGCGATAGAAGCTTTTTTACGCACACTCAGACAAAGATTGAGGTGAGGGTCGCCCGCCTCGTACTTCTATTAAGGGAAGCATTCGTTCCTAACGCTATTCTAGAGAACAAACTCTTGGCTGAATCCGTTCGCGTTCTCCAGCCTGCTTTGACCCACTTCCTTAGCTACCGAGCTCCAACCCCCTAATATGACATTGAACTGACTGACTTGCTTAACGCGTCTGTCTGGAAAGACTAAGATAGATGCTTCCTATACCGAGCATGAATGAGTGCAGATTGAGAGAGATGGTGGCATATTTAGATGCCTACCTCCTCCTCAATGCTATACTGCGCGCTTATAACTCCGTATTGCACGGCTTGCATTAGGTGATCTCTTTTCTTTGACGGAACGGATAAAATAAAGGTATCTCCTTAGTTACGGACAGTTAGACCTTATCTACAGCGCCCGACCTTCCCCCGGCTCTCGAATATCATGACGTATGAGAGAAAGCAGCTCGTAAGCGGCTTCCTTTTTTCTGTTCCACCACTACAGAAGGTACTAGTCTCCGACAAGTTCCTTCTAATCTTTGGAAAAGGGAGAATGGGATCTACTTAGTGCTCGGGGCGAATTACTCGTAACTGGGGTGGTTCCCGTACAGAGCCCTCAAGAGAGCAGTTGCTTGTTCGCCAAGAATCAGCCTCACTCTCCTAAGACTTATCAAAGTGGAATCTTAGGTCATGTGATCGCTTAATTCGTCGATCATGTATCTAACTCAACCTGTTCACCTTTCGTCGGTCCGACCGACGATCCAGTTTCACTTCAATGATAGGAATCCTCGATTCGCATCCCCTACTTGGTATTTGTTCTGGTTGGGCTCTAAGAAGTAGCCCGTAATTGAGGGAATCCGCATCGGTATTAGTGTCCCATAAGATAAGGTTCAATTCCCCGGCAAGAAATCCACATTGACCGACAAGAATTCTCAACCCAGTCTAGAATCGTCGATTTTGGCCTGATCTTCTGATTGCCAACCAGCCTGACTTTCTAAGAAAAAGTCCCTTAGGGAATGGTCTTATCTGGCTTGATACTCCTCTCAACGACACAAGGTTTTTTGTGTTATGACAGAGTTTTGTTTGCCTAAGAAGCTGAAGGGCCCATGCCACAGCACAGCGCTAAAAGCCTTTCGACTCACCACCCAGTCGGTCAGTCACTCGTATACCCCCCAGGCCCAACCCACGAAGTTTCATTTCTTTTTAGACTAAACCCTGGGACGTACCTCTTCCCTAATGTGCTTCTCTTTGCTTAGCTTCAGAGATGGATGATTTTTGTATTCTTTAATCAATTTTGACTTCAGTTTACGATAATATAAGTACAGGTTTTAGTCCGAACTAAACTAAAGGAAATTTCAGTGAAATTCAAAGATTTCTCTATAGTGATAGTCGACATCCCCGCCGTCTGAGCGGATTGTACGGTATGCCTAAAGAGCAACGGATTCTCCAGAGGAAGCTCCAAGTACAGAGGAGTGACACTGCATAAATGTGGACGGTGGGAAGCTCGGATGGGCCAATTTATGGGCAAAAAGTGAGACAACATCAAAATATAGGATCTGCTGCTCCAACCGTATCTACTTGTGATGCACCTGGGTTGGTTTGGCCATAGCCTCAAGAAGTATCCCATGGCGGTCGGTTCCTGAGCACACGAACCAAAGCTTCAGCGAGACTAACAAGCTCCCTACACTCCATCCATCCACCACCCATCCTCCCCCACTCTGTCAACCTTCTTTCCTCCCAAAAGCGGAACGGAACTCCACTGATGAAAAAAACAAGCGCAATGCTGCCTCATGTTCACATAGAGACTGCACGGCCAAAAACTAAGAAACAAATATAGTGGGGGCAGGGCGTCAAATCTCCTTGCCCCCGCTGTACTTAAGGAACAGACCATGCACAAGACATTCGAATTCAATGTCTTTTGTGTTGCCCTCCTCTACAGTGGTCTTCACCCGGCGTATAATGTCCTTTACAGTCAATCTATACAATGAGTGGCACACAGCTACCGGTGCTCCAATTTCTTGCCAGCTGCAACATAAAAAAAGAGTTAGCAGCGTTATCAGTGAGAACCTGCACTACGCCTCTCCTACCTCCATCACAAAAGAAGACAATCATCTGCGCCAGTCAGAAGAATGGAATTGCATCCTTCACGTCTAATGTAGCATCTAACGCCTTCACAAACATCGTACCTCGAGGACAAGTAACCCAAAAAATGAATGAAGGGCCTGCCTTGTCCATCCATCACAAATGATTGTGCATCCCGTGTCCTTCTTCTTAAGTGAGGTTTCTGATAGTTGACAATTCCTTCTCGAGGTCTTCCTTTTTCTCTATGGTAGTGCGCATCTCAAACTATGAGGGGGCCTTTGAAGCCTGCACCACAAACTGCTACAGCATAAACATGGGCTGGTAGTATGAATTGTTCCGAACTGCGTAAAAGCGTATGTCTTATATAGGTATAGGAAGAACCTCCCATCTCCTAGCCGCAGCATGCAACCTCTGCGAAAATACTGATTTCATCGAGGGTTGTACTACTGTTTTCTTCAAAGGGGTGAAAAAAGAGACTCAACTTCTTTTTTTTTCTCGTATCGACTGACCTTGTATTCCTTTAGAATAGGTTTTGGTTAGAAGAGCTCCGGTGCTTTAGTTGCTTTTCCAGTCATAATATTGACTGCTTGACTCAATAGGAGTTCCAAGGTAGCAGCAAACAATGCCCGCACACGCATTTCGATACTTTCACGCTGTACCATCTGGAACTTCTTTCTCGTGGATCTATGCTTTCGAAAGTGTCATCCAAGGGCGAACACAGATAATAAGAATCAAAGGGGAACTTTAGTATTCGATAACAGGGCTTTCGTATTCAATAGTAGGAGTTTCCCCTATATAAATAATTGATAGTTGCAACAATCTATTCGAAGTTTAGGGTAGTAAGGGTAAGGTACAGAACCTGACCCAGAATCAGATACTTTTCTTGGAGATTTTTCCTCATGGTAGTAAGCCGCAGAACCTTCTTGTACTAACCGCACTTAGAACATTACTAACCCAAAGCAAGGCCAATCCCTTAGGGCATTAGCCAGAACCAGATAACTTAGGCTTGATGGTAATTCACCCGTACCAACCTAGTCACAAGCCACAATGGATCCCCGGTAGCCAACCCATAAAGGAGAGGAGTTAGCTGGTAGGGCAATCTCTCGTGCAATCAGAATAATCCTTGAACCTTCTGAGAGGAGAGCTTGAGAAAGACAGTCTCGACGCGGTCCAGGTTGTGTTGTGAACAAAGCTATAGTTCTACTCGCTTGGGATTTGCGCGGTAAGCAGTTCGTTATAGGAATGTGAAGAAGAAGAAAAGCAGAAATCCTTTCTAGATCGGGATAGGGAAGCGTTAGCTTGACTTGACTCCGCTCGCCTGCTAAAGCAAAGTAGGCTTTTCAAAGTGGTGAAGTGGCTGTATGGGCTTTACCCGATTTCTCAAAGGTATTCGAAGTGCCCTTCTTTATGTCACTAGGCATTTGAGTGGCGCTTAGCCAAGAAGAAGGTAGACCTATTGCCTTTTACAGCGAGAAATGGAAAGAGGTCTTTACTTTAAATATATTAAATAAAGACAAGAGAAGAGGTTGTTCCAGGGACAGAGAAGCCAAAGACAAGATGCGCAAGCAAGTCTATCAGAACGAGATACCTATACAAAAAAATTGCGATTCGATTTCTTCTCCAAGTTGAGCAAGTCTTAGTGCCATTTGAAAAGTTCCCATATTCATAGCCATAGTTCAGCAACCTCAAAAATTGATTTGATTTGAATTTGATGAAGTGAAGACACTTATCGAGCCTCCATTTATAGAGTGGTAGAGTAATATCGCCATGCAGTACGAATTGCATGGCTGGCACAATTCTGACTACTATAACCACGCTGCCTGTATGAACAAACAAACTTTGCACAACCTGCTTACGTAGAAAAGATTCCATGCCAATAGACTCGTGACATCCATGTACTGAGTCGTCAAATGAGCCACGTTAAGAACTGCAACTAAAGAATTTACAGCTTTCTTCACAATGAATTGACCTCAACTCCTACTAGTGAATAGTCTTCAGATGGAAATCTTTCATTTACAGTAAGAGAATTTGAAGTTCTATGCGGAAATTAATGAACTTCAACTCTTTTTAGATGGTCTGATATACCACCCTGCTTGGTAATCTTATCAATGAGAGGCCTAGTTGTGAGTCTAGTGGAAATGGAAATAAGGGGCGCTCCAAGATACTTGATGGGCGCAGAATAACAGGAGATCATCAGCAAAACAAAGGAGTTCCAATCCACCATAGTATCTTCACCTTTATGCCACATCGCAGCCTACGCTTGAAAGCGGGACAAAATTAGCTGGTCGTCACTTTGATGATCCTAGTGTGAGTGGATGCGTAGTTTGAAAGTATTGCCACTTGAACCAGGGGCTTCCACGCCTTTTTCTGGCTGACGTTCCTTTGTAAGAGGTCCCCCTGGACTTAGAATGAGGAAGTCAAGCAGCGAATTCCATGTGTTCCGCATTGATTTCAAGATGAGGAATAGCACAAAAGAGGAAACGTCTGGCATTAGAGATGGCTTCTGACAATTGTATTTTCTATCGGATCCCATAATCTGTAACCAAACTCTTCATGTGCATAACCCAGGAAGCTAGCCCTAACTTTAAGATCAAGTGGAAACTCGAGCTGAAGCTTAATGGGTAAGTAAAGCAAATTCTTGCTCGGCTAAAATATATAAGTAGGTGTAAAACTACATTCTTGCTTTTAGCTTCCCCTTTCTGCGAATGTTCGGTTCGGTTGCTTGTCTTTCTATCAATGCATCTACAGCCGTTCGGAGCGGAGGTTCACCCCCGCTTATTATTATAGAGGGTATCTACGATGAAGGGGTTGCCCAGGAAGGTCAAATCTGTAACGCTATTACGTATTAACAACCGGTCCTGAAACACCTGTCAAAGTCTTCGAATGTCGAAGTATATTATTTATGTATGAAGTCTCCTACTGTCCTGCTACCAAGCATTCTCTCTTTACTCGCCTAAGGGTGCACTAAGAAAGATTGCTACAACGACAAAAGGAAAGAGTATATACACCCATAAATCGTAGACCGGAACTGCCCTCGCCTACCTGCACTGACTTCCTTTCTTTACGAAAAGCATTGAAAAAGTCTCATTTATCGTGAATTACAGGTGTCTGGCATTTGCAGTTGATAATGCTTTTTCTTTTCTCTAACTTGTAAACATGAAAGCAGCCGGAATGGAATAACGAATTGAATAGATGTGGATGGAACAGCCTACGTTGCCTCATCCTTTCTTTGATTTTTCCTTATTGAGCTGTCATTAAGATCGTAGGATCGTAGGTGAGACTGATTGTTCTCAGCTCGTTTGCTAAACAGTAATCTCGTAGACCAGTAGACCAATCTTCGCTAATTGAATTCAATTTCATTCTCTTCTTTCTTTGTTTTCTTCTTTCGATTTTCACATTCATTCCACTGAACTGCATTTCATATGATCCAGAGATCGATCTTTCCACAGGTCACTCTGCCAAGGTGAACTATTTCCTTTTGGTTGGTTTCTTAAAATAGAAAGAGAAGTCCGCGGTCAGTCCGATCTGGCTTTCCAGCCTCTCTCTTCTCTAGTCGTCTAGTATCATACTCTTATTCAGATTCAGATTTTCATTCATTCAATGAAACTTCAATTTGCTTGTCTAAGGTGTGTTTCGAGGTACAGATCACCAAAGACGGGTGGATGTTCAGTCTCGCAGAAAACCAATACTGTTTGGAACTTCACTTCGTCAGCTCCATCTCTCAGAATCAAAAGCTGGAATAAAAGATTGAGTATATGGAGAGATGATCCTACGCTTTCTTTCTCTGTGAGTGAGTGAAGGTAGGGAAGACGGGAAAGTCAATAGTAAGGTCTCGCTTAAGTGTGCTGTGGTATCTCCCGAGCAATAGATGAAGAGGGTCTCTCTCCGGGGTCACTCTCAATATAAGTAGGAACATCTTTGTGCACTGCTGATTGTGTAAGAGAATCGAATATGGGGCTATTTCCTCCAACATGGGATCTTCTCCGCTCACTTCCTTGGTCTTGACTGGTCTTTTCCTCTGGAGACTTTGGAAAAGTGACTCCGGTAGGAAGGTCTTTAGAAAGATCTTTGTCTACTGCCTCTTCGACCATAGCTTTCTACAGCTTTCGATCAAAGTGTCCAGCTAGAAAATAGGAAGCGACCCGTGTGAACGAATCTGATGCTTCAAGCTTTGAAGGAAGAAGTCTTCGCCTATCAACTTTCATTCCCAAGGAAGTCTGATCCAGCTCTTCTCCCTCTTTGAAACTGGCTAATCAAAGGGGGGGTATAAATACAGCGACTTGGGTAATAATTACGACTGTGATCATAGAAAAAAAGAAGCTAACTACCCTAAGGTGTATTGTTTTTTATAGCTGTTACATCCCGTGAGACAAAGATTCTATTTAGATCGCCCCCTTGTTCTCGATCACTAAAATTCTTAACCATTCATATTTGGTGAATAACCGTTTTTTCTTTTGACTTTAGCCTTATGATAGGCTTCAGCGTTTGGTGGGCATATATCCCTGTTGAGGTAGTCAAGAAATATTAATCCACTCGACTTTCATCACATGGAAGCGATTAAAGTGCTCTTTACGAATAAGAGTAGGGTTATAGCTGAAATATATGTTCATGATTCCGTTCATGAGCAAGCTCTGCAAGAGAGTCTAATTGAGCTGTATTACCAAGTGGAGGTAAGATATCACCAGCTGAGCTAGCCAGGGATGGCAGTTTCCAAGGATCCGCCTATACAGGCAAGATACTATGAGATTCTTGTCCTAAGAGCCTAGTAGGCAGTATGTCAATAGGTTTAGTAAGACTAGATTCAATCATTCCATCTTCAGCAGTAGCAGAAAGAACATCAAATGAAGCATTTCCCCCAGGAAGATAGGCTTATAGGTGGACTGGGAGGTCAATTCCATAGTTCCATCTTGAAGCGTTAGCCCTATCCCCCTTCCTCCCAGTAAATAAACCAATCCTCAGCCTCTACCCCGGAAGAAGAATCAATCGAACCAACAGTGAACCTGTTAAGTGAAATAGATAAAGTGTTCCGTGAGAGAGAAGCCAGAGAGCAGAGAAGGGCATAAGTTAAATACCTTATTTACGAGTCCAAGGCCCTTTAATGGCAGGCCAGATCTTTACATGGCAGAACGATAAGAGAGCTTTTAGTAAAAAGTCTTTCCCGACTGGCATCTTAGAATAAAGGAATATAAACTCTTCCAGATCCGGAATTTGCAACATCAAGAATAGAACTAGAAGCATGCTATGCTAGCAATAGTAGTTCTTCATCAATAGGCTAGGTTACGGTAAGCAAGTCTATTAGTACAAAACTACACGGCAAAGTGCTTACTACGATTTCCGGGTGCTAGTCAGACTCTTTATTAGATTAGAGGTCAATCAGTTCCTTGCTTGCCCATTCATTCTTTATCAAAGACCGGGAAGGTCGACTCCTGTTGTTTGGACTTACTTCATACTTCATTCATTTACTTCTGTTAGTTCGGGGGAAGTTAGCCAGTGACTTGATTGAAGCAGTAGGCCGTGAAGCTGCCTGGTTGATGAGCTGATATCGTTTCTCTATCTTTCCTCATATGCAAGCCAGTGTTAGTAGCAGGGAAGCGTCAGCTTGACTAAAATATCTTTCTTTCCTCCGAGCTAGGAGTCTTACTTGATCTTTCTCGGTGTCAAGACAGTTATCTCTGTTTTCTTAGTTATCTACGTTATATTCGTTATCAAAGGTAGGACAGCCAGTAAGCATTAGTCCAGTTCGAAAGCTAGTTAGATGAAACAAGACAAAGAAAGTTATCCACTGTTAGTACAGCGAGTCAGGCGCAGGGAAGGTCTGGTGCTAAGCCTTTCCTCTAATTCGATTTCCTTCTCCTCTCATACTCACGTAACAAACTGCTATTTATATTATACATTGAAGTCAGTCCTTGAATTGAATCATTCTCTACCAAGATGAAGCTCAAAGAATATCCTTCGCTTCACTCATCTATTGACGTCAAAAAAAAAAGAGTGAAAGACCTACCCCACCCTTCCCTTTACGTACGTGAATTAGGCCCTTGCTCGGGGTCGGGCAAGATTCCCGGTTGAGGAAAAAAAACCTAAGCCTCGTATGTATTACCAATCGGAACTCTTTATTGCCCTAGACCCAAAGACCTTGGCTATTAAAAATCGGAGGAATAACCCTTAGGTTAAGAGTTCAATTGCTATAACTCTGCTCTCCCCCCGCTAGAAAGACTTTCTTACTTAGCTTAGTTCTCCTACCCCCTCTGAGGAGTCAATTCCTTTTGGAACTCGATTTCTACCTTTATCTTTCCAGCCTTTATCTTTAGAAAAAGCCTCTGCTTATACCTTTTTCTTTCTTCTTCCGCACCCTGTTCAAATCATCAATTCCATCAGTTCCTGGTTCGTTGGTACCAATTCAATCTTCGGTCACATCGGTCGCAGAATAAATTCCCTTTCTTTATGATCCGGAATCCATATACCTTTTTTTTTTAATTCATTCAAATAGGAATGCTTGTAGAATGAAGCTTAGCGAGATTTTGCATATGACCCCCAAAAAGTCTAGGCTTAAGAACGGTGATGATAGTTCAGTTGTCGAAGAAAATGTCCCGATGAACTTTTATTCGCACTTTATGTCGCTAACCCGTGGCGGACAGAGCTAACAGGTGACGGTAAAGGTATCTCCACATTTCGAACCTCGGGAGAGGAGGACGTTGATCGAGCTTTTCCATGCCTAGTCCCAGTTTCGGTTAAAGACCCAGAGCGGGCTACGGATCTATACCAAGCCCGTTACGCCATAATTCATTGAGGTTGATCCCGAAGTTACGTTCGAGACCGTAGCAGTAGTCTCTATTTATTCACCCCAAGAATGAACGAGACTTTGTTTCACGGGATGGATTTCATTAACACGTCTCGACCAGAAATGGTCTTCGCAAGCATACCGCTTTCTGTTCAAGAATCGGTAGCGGTTTTAAGGAATACTACCGAGCTCCACGATAGATAAGCGCCTATCATCTCTATGCGAATTCTGACTTTAGCTTTTCGTCTTTGATTAGTATTAGCGAAAGCTCGCTCGACTTAATAATAGCTGTCTTACTCGACTTGCTTACTAGCTGCCTTTCTGACTAATATCATAATTTGACTTGTGAATTTCGAGTTCTAAACTGAGTACACTAGGAGAACAGTAGTTTCCTCTTGTTTCCTTTTTATGAACACGGAATGATCAGCATTCCTTCTCTGGAAACCCATCGATCTTCGTCATAACCAAACTTCATATCTCGAACCAAGCCCGAGGAGCCGAGGAGAGATATATATGAGACCATATATCGCCTTTTTTCACCTGAAAACTTTCCCTTCCTCCCCCTGAGCTCGAAAACCAGGTGGAGGACGAATAGAAACCTATTCGTGGAGGTCTCCATGAAGAAAGGCCTTTTTGACATCGAGCTGATGCAGTGACCAAGATCTGTTAGCTGCAACTGACAGAATGACTCGTATGGAATTTTTTTGAGTTTGGCCACAGGAGCAAACGTCTCGAGATAATCGATGCCATAGGTTTGTGTGAAACCTTTCGCCACAAGACGAGCCCTCTCGATAGAGCCATCAGCTTTGTGTTTCAGGGTATATACCCACCTGCAGCCAACCGTACGTTTGCCTCTTGGTAACGTGATCAGTTCCCAAGTGTCGTTCTTCTTTAGAGCCTCCATTTCTTCTATCATAGCTTTCTTCCACTGAGGATGATTGAGGGCTTCTTTCAGGAGGGTATCTTATCGCTGAAACGAAAGCTTTCAAGTCAGGAAGCTTGATAGGACACAAAGTTCTTAATAGGGTGAGAAGTCAAATATCTCTTTTCTTTCTTCAAGGCAATACAGATCAGAAACAACAGAAAGAGGAAAAGAGTCAGTATTGAAAGACAGATCGATCAGATATCTCTTTTAACGAATTGCCTGATTGCGACAGCTTATCGAGACTTGTTACTAGACCAAGCAAAAATTCCCTAGAAGAGAGCTTAAAGAGGGCTGAAGTTTAAGGAAAAGAGACCATAGAAAATCCGTCCTGAACTCCAGAACGAAGGGGATAGATTGAATACTGAAATCGTGTTTCACTACTGAAAGACTGAAATTCGCCGAGATCATAGAACTATTTATGAGGATGTGACTATAGTAAAAAATGGGAGAATAAAAAAAGCACACGTTGGTAGGGTTTATAGCAAGACCTGGGAGGAGTATCTGAAACACGTAGAGACTGTTCTAGAAGCTCTGCGTGAGCACCAGCTTCAAGCCCATACGGAGTTGTGGAATTTCAACCAGATTTGGAGGATGGAGGATGCTGATTTGAATGGGGAGCCTTAAAATCAGATCTATTCGGCTTTCGCAGGTAGGCAGCTTTCCAGCCCATCTTTATATGTTCATTTTGATGAAACTCATGCTAATTTCGAATATCGGAAGATTATCCACCGGATAATAATGCTCAAATTGGAACTCTCAACAGCCCTGGAAACCAAATTCCAGACGAATGCAAACAGAAAATGATCAAACATCGCAAGAAGTGTAGCTCCTGACATCACGGAAAAGACAAAGCAGGGGATAGCTTCAACGGCGAAATGCAAAAGGGGGAAGAAAAGGTTCAAAAGTAGAGGCCTTCCATCTCTCCCCCTCGCCCGGCTCATTCTCAATCACGATAGTGGCCTCTTGGTTGGAACTTTAGGGCTTTGAATGGGCGAGCTTCGCAAAGGGCTGTCTCGGACTTCATTAAATCCAAGAAAAAGTATATCAGATTTTGCTCCAGGAAACTCAAGTCAAAGAGGACGTAATCGAGATGTAAAAAAGAAAAATGGATAAAAAGATGCTGGCAGCTGCTATGTTCCTTCGAAAAGTAGAGATGGTGGCTCTTGGATTAATTGAAACAAATCAAAAAAAAGGCTGTCCCAACTCACATTGGAACCTAGACCATCACTATAGAATACACTCCCTAGACCACAACTTGGAATGGATGGCTACATAAGTCTATGCTCCAGCTTTTCTCACAAGCAAGACCTATAGAATGAGCTCAGATTCATCCATACCGTTTCCAACCTACCTTGCTTGGTGCATTAGTGGAAAGTCAAATGAATGCCTTATGCAATCAAATATGAAAGGGGTTCTGACTTTACAGGCCGAAAATCAGAGAAGAGGTCTTGAAGATTTCGCGGATCCCGTTGCTGATTGTGATTTGGTTGACCTCCCACTCTATGGCGCTTCTTTCACTTGGTCTAACATGAGGAAAGGGAAGGAAATGGAAATCCGATGCAGACTGGATCTTTTCCTAATCGACTCGGATTGGGAAGACCATCTGCAGGACACTATTCAAAAAGTGGGGACCACATTCGCTTCCGATCATGACCTCATTCTTCTTTTCTATTTCGAACAACTTCCCTCCACGGTACCCTTCTCTTTCGAACTGATGTGGTTGTCCCTATCGAAATCTAGAACTCAAAGTTGTGAAGCAAAAGAATGCAACATTCTATTGACTTGATATAATATATTTCCAGATTATTAATACATCCTCAAAAGAGGAAAAGCTCCCTAACCTTAATAATCAAAGAAGGGCTAAAGTCAGACCCTTAAGAGAAATTCGATTTCTCTTGTTATTTTTTATAAAATTGGAAGAATCAAACAATCACTTCTACATGTTACCCTTCAAACTGGAGAATGGATCTCGATCATTCCCTGTTTGCGAGTGAGAAGAAAAAGGAGGGCCTTTACCAATCCTTTCGTGAAGAGATCGGCAATTGATCTTCACTTCTCATGGTTGGTGTTCTGATGATTTCGGCAATCACCTTTTCCCCGAGAAAATGCCCTAAGTAAGGCGACTTCTACATGCTTTGTTCTCTCATAGAAGACCTACAGCGCTCAATCCGTTGCTTGTTGCTCCAACTTAGGAGTAGGGGCTTTAGAGCCTTTTTCCGACCGAAGGCAGCTATGCTAGTTGTAGCGCTCCCGCGCTTGACTAATCGTTTCGAAAGTCAAGGGGACTTTATCATGATCTTACGAATCTACAACTCTCTTTACTGAGCGAGACTCTACCCAGATCTAAAGAATTTGCCAAAGAGCCTTCTTCTAACTAGTTAGAATTTCGAATTTCTCCTTTTCGTTCGACTTAGGTGGAGCAATCCGAACTCTCGACAGAATATAAAAGAGGTTTTGATTCCTGTGTAGACACCTCAACGAACTCATGTGGACACTCCTTAGCCCGAGGACAATCTCTCAAATACTAATGTTGTGTTGTAAGATGTTCGTTTTTCTTTTCTTTACTGATTCCTCTCAATGAAATTTGCCATGTTGCACTAAGTTACTTACGGATGTATGCATGTGGTCCGGGAACACTTTGGGGTGAACACCCATCCGAACAAGTAGGGTCAATAGTTTAGCATTTAGGCCGTCACATTTAGCAACAAAAAAATCTTTAACCCAACAAGTGCTCTCCGAACCAAGCTAGATAGTTTCCTATCACTAGGCTCACCAACCAACCTGGACTTTTATTTTGATTATTCCTACCGGATATCAAAACCATAAGGATTGTTTCCAGCCATGAGTTCCCATATGACATAAGCGCTCTTGGGGCCATTCCATCAAATCTTTGAGAAGGTCGTATTTGATGGTCGGCGTGGCGATAGGCTTCGCTTCTACGACTGCCTCCCCAGCCGTTGCAAACACTGAGCGAGAACGGTAAGGGGCGCACAAACAATGTCGTTGCGCGGGGATGCGATTCGCCAAGCTGGGGCAAACAAAGCCGTCCGGCCCCCCACCGGATTAGGAATGCGAAGGCCTTTCTCCTTCGAAAGGAGACCCGGGAAAGAAAGAGCTATGCTATTGACCGACCCTTTCGTAGTGACTTCGAATCAATAGGCCTCTCCTTTTTTCTCATTTTGTTTGAGGCGGGCCGAATAGAGAATGAAATGCAGAAATAGGGGAAGGGTTCCAAACCTTTTTTTTTAAAAAAAAGGGCAGCTCGCCCTACCGAAGTACCAAAGGCTTTCGGGGCTTACACCCCCCGACCTAAAAAAAGGCTTTCAGTAGCGTAGAATCTAAGCCTTTTGAAGCGCCTGTAGGTGTAGCAGTGGGTAGGGCTTTCGTTCTTATCGCTCCGGGTTCCGATCTATATGACCTCCGGGCGGTACAAAGTAAACCTCTTCCGTAGAGGCAGGCAGGTAGTAACCTAACCTTTAAGAGTCTGTTCAAGGGGGGAGCCCTCTGACAATGGAAAGATCTCCGTGCGTGGCGTGATAAGGAATCCTAGAAAAGATCGATTGAGACTCCCTCCCCGGTCCCACGAAGATCTCTACGTACTTGTCCAGTCCAGGACAACAGAGATCTTCCGGTCTGCGTGCGTGGGAGCAGCTCAAACAAAGAAGAGTCTGGTCTGAATTCAGGCCCGGCCTGCCCGTCTGCTGCTAGGTCCGGGAATGGCGCCAGGCGAGGGCGCCGCTATGCCCCGCAGCTCTGCTGCGACCTTCATTTGATTCCGACGGCCGGCATAGATCTCATGAGACCCGCCCACTATTACGACGAAAAAAGCCCTGCCCTTTTCCTTCGCTACTAGGAGAGTCCGCTACTTCTATTAGCGCCGGACCTTGAGTCGAATTGATCGTGTGTCATGTGCAACGTCCATCAATGATGGTTCATTAATGTCCATTGATTTAGACTCCTTCCCCCTTCCTAACTACGAATAAGATCGAGAGGAGCCCGAACCAAACCAAGAACGAAAACGGATTCGATTCACTCCCCATTCTCTCTTAAATAAAGCTCGCCCTCGAGCTTTTAATAGTCAGGGGCGGGTCGGCCGGGTCTTTCCCTGTTGTTCTGTTCCCGCCACGAGAAAGACGCACAGAAGAGGTATGCCCAGCGCGCGGAGGATCCGTTGAGACTTTCTCTTGTCTCGGTAGGGAACTGTACGATCTTTTCCCCTAATTGTATTGAATCAATAAAAAAAGAGGTCAGTGCTACGGCCCCCTATTGTTTGATCCAATATTGACCGGGGACGAGCCCCGACTTGCATAGGTCCTTGGTTTGACCTCCCGTAGTGGTCCTTGCTTTTAATAAAGCGGAGCGGGGCCAATTTCTCGTACTTGCTCAGTGTGCCCCCCTTTCGTCGAGTGCCCCGCCCGGTTCACTGGGCTGTTGGCCTACCAAGCACTTGCCCGCAGCTCCTGCCGCCCGCTTGGCGGGCTCCGCGCTCGTTATCCTTACTGTTCTCTCTGCTGGGGCCCCCCATGGCTCTAGCCATAAGCTATGGCAGCTCCAGCTCGCAACCACAGGGGCTCAGCGGTCAGGTCCGCCCCCATTCGAATTACGTTAGGAGGTCTTTCGCTTTTGTTGCCAGATCTAGAGAGATACTACGAGTCCTCCGTCCCAGATTCCATCGCCGCGGCCATCTGGTTCACCGGTACTACCAAAAAGTCTCATGCTTACGTTACTGTTATTGATGGTTTTATTATCTTGGACCCCGGTCGTGCTTCTGGTTTCCATTCCCATCATCATATTGATGATAAATCTCCCCGTGCTCCGCCATAAGAACTTGGAGTCCGTATCATGGTGAAGGTAAGGTAACGCTGTGATTCTTGCTCAAAAAACAGACCGAAGGCGTTCGAGTTATTGGCTCGTCCAACCCGGCAGCATTCATGAGTCGCTCGTTCAACTGTCCCTCGGAGACACGGTCGAGAAGTACCATGCATGGTTGCCCCCCGTCCTTTCTTTCTCTTGGTCCCACCCAGCAAGATACGGCTCAGCCAAAAAAAAAAGGGGGGACTTCTGCAACGGGCTATGCCACCCAAACCAACTGAGGGAAGTCGCATCCGTCCCATCGCAAGCACCTACAATGTCATGATCACATTGGTTTACCCCTTTTTCTTTGGTAGTTCAACGGGCGGTCGCCCCTCCAACAAGAAAAGGTATAAATATGGAAACTTCTCTGCCATTTGGATCGGAGAATTTATGGAGGAAATCGGGTTTTAAATTTCCAGAAACCACACGATTATATAGCCAAAGGGAATACGCCGCGCCTAAAATCATCCCAAGCGCGGCTAATGTGGCTACTAAGCTATTTCTTTGGAAAGCTCCTACTGAGATGGGAAATTCCCCGATAAAGCTGCTAGTACCAGGTAAACTCATATTGGCCAAAGTGAAAGAGAAGGAAATGGTAGAGAGATTCGGCATGGTGCTCACTGAACCTCCGTAATATCTAACAAGTCGAGTCTTATGTCGGTCATATAGAACACCAACACATAGAAAAAGGGCTGAAGGAACCAGTCCATGACTTAACATCGGTAGAATGCTACCTCCAATTCCCTGTATGTTCGATAGAGCCAAAGATTCCCCCCCACTGATACGAGTACGCCGATTACCCCCCGAACCGTACAAGATAGTTACCACCTATCATACGGCTTTCTAACTTCACTTCTTTTTCTGGTTGTTCCGCTCTGTCGATCGATGGTAGTATAAGAGATCTGTAACCCCCCGAAATTCTTTACATAATGGTTCCTGCTTTCTACCCATAGTTAGCATGTATCTCTCCGGGTCATACTTGACGTATCACATCCGTCACCCCCACCCCAACTCTATCTTCCTTATCAGTGAACCGGAAATCGTGCATAGATACTCTTCAATGCTGCGGGGACGAGACGACGTGACATACTACGATCACGTACAGAAGTGCTGCCCTTCGGCTCGGCAATATGGAACCTCTCAACAGCTCCCGTTCCTTTATGAGGTCCTATCGGGATAGGTAGGCCCAAGCCTTTCCCCTCTTCCCGACCGAGCAGTAGTTCCCCACGGCTGACAAATAGGAATTTAGGCCGTAAGATTTTGTTACGTTTCACCGCAGTTACGCCAGAAAGAAAAGGTTCCACACGAGCTCCCGTTCTGCGGCGTGGTGGCAGGACCGATAGGGGATTGGCTCCGAGTGTAGATAGAGTCAAATCTGCAGGGGTCATGCAAATACATGGGCCCCTTCTCTTTTGGATGAATGGGGTGATTAAGAAGGCGCTTTCCGATCTACGGTCCCTCGGAGCGAGGGGTTAGGCAGGTAGTATGGGCCCTCTGACTTCCAGCTATGTGCTGTGCGGCTCCCGCGAAGCGAATGAAAGGAAGCTGGCGGAGAAAGCTCGACGCCAGCGGCTTATGTAGTGGTCGGCCGGCAGAAAGCTCGCTAAGCTTCGCTTCCCTCTCCGCTTCCCTTTTTCAATGAAGTGGAAAGTCTTCCAGCCTCTTTGATTGGTAGGCGGCCCCCTATTGAATTAAGATTCCATTCGATTCATCAGGGTAATTTTTTGTTGTCGTGACGCTTTGATTAGGCCGACTACTTACTTTACGAGAGGCTACTTCTAGCTTCTATAGTAGCCCTTCCACTTTAGTGTAGTTGTAGTTTGTATTGGTACTGAATGAACATATCAAACAAAGGCGATCAGTATAAGCCCTTCTCCGGCCTGGGAAAAGCAGCGAACTCTAGAAGCTAGGGCTTTATTCACCTTTGGACACGAACACTATTCCGTTCTCAGCGGAAACCCGCCTTAGAGATTGAACGTCGACTTATCTTATTGCCGTTCAATCTAAGACAGCGCTGTCTTAGATTGAACGGCCCCCTTATTCAACCAACCGAAAGAAGCCTTTGGTACAACATGTTGTAGTTAAGGTTTGGAACCCTTGCAACTATGATAGAAAGTCGTTTGCTTGTTGCCAAAAAACCCTTCGCCTTTCTTTTGAATCAAAGTAGGTCGGGGGAAGCTACCGTTTATACGACAGCTCCGCTTCCTCGTCTTGCTTCTGGCAAAGCTTCGACTTTGCTTGCTTGCGCAAAGGCTGAAAGTCCTTTTCGCTAGGTCCAAAAGCTTCCCGAAAGATCAGATCCAACAGAAATCCCGCATATTGAGCGCAGCTGATATGCGGCTACGGCTAGGCGATCATATCATGCCATAAAACGATTTTATATGTATAGAGAGATCCCCTATCTATACAGATAGAATCGATCTTTTCATGGATAGCCTTAGATACATTCATTCCATTGATTCAGAGGGGCTGAAAAAGCTCGTCGATCCAAATGAATCATTCTTCTGGTCTCTCTTCGCTCCCCGCCCCGAAACTGACCCACAGCACAGCGCCAATTCGCTTCGCGCGCAGGAAGGCAACGAAGTTCAGTTCATGAGACCGCGGCGGAGTGGAGCAGCCGCGACACGAAGTTCCTTACCTTAGCTGGATCTCGCTGGTGCCACCTAAACGGTAGGTAGGCGACGGATGTGTGACGTTTGGAGTTGTCGTTCGTGCACCTGTCCCCAATGGAAGAATGAGTGATCCGTTCCCCTGCGGATCATGGCCTTACCACTCGGTCCCCGATGGCCAGCGGGGGATTCGGTATAGCAGCTCACGTTCGGTTGCGCTGCGCGTTCCCGCTGGACACGTGTTAGCTGTAGGAAGTATGGTTCCGAAAGTGACTTCGGTTCGCCAGTTCAGGCTCAACTCCTCGCTTTACGTTAGCGGACCCACAGGTCGGGCCGGGGCTCTGCGCTCTTTCTTTCTGTGTGGGACGATGCCGGGGAGAGAAGGGAATGCGTCGAGGCGGCGAACAACAAGACTACAACTCAATTTTGGCTTTTCCCTCCACGAGATGAGCCCAGTGCATTGGACCGATGGATAAGAGAACGGAGCAGGCCTAAAAAGCGCTTGGGCGCTCTACGTACGATGTAGACTCCATCAGATACATATCGATTTCTTTCTGATGGATCAAGAATAGATCGAAATAGGAGATTTCTCCTTATTATTGATGGATCCCCTCTCGAGACATTTCGACTCTTTCGATCTATCAGAACAGATCAGGCTATCTATCAATCGATTTGAAAATAGCACGTTCATTTCCGCCATAATAATAAGCAGGCGAAGTAGCTAGAAGCGCTCGCTTCTAGCCCTTTCATTCTGATTCACGAATGAATTGGGAAAGCCAACAGAAAGATTAGATTCTGACTTCGTAGAGCTGGTGCTGCTGTTGCCTGCGCGTAGGGCCGTCCCCCACTCCCGTCCCGGGGCGCTAAGGGGCTTTTGTTTTTGGAACAGACGGCAGTGTTTTGCTGACGCCTCGAATCAAGCTTTTGTTGCGACATGCTATGTTTTCTCCCCCATTGCTAGTAGGTTGATGGGTCGCACGCCCGGCACACATGTTTTGGCCTTGTGTGTCCATAACTCAAAATAGGTGACCTAACGGCCGCCGCCCGACTAAACATACCAATAGTCACCAGATTCATATGGGCTACTGAGGAGTAAGCAATGATCTTCTTAAGATCGATCTGTCTTGAAGTGGTCAAGGAAGTATATATTATAGCAATCGCGCTTAGAGTATAAATGAAAGGAGTGGCACAAAGTGTCGCTTCGGGAAACATGGGTATTGAAAATCTTAAAAACCCGTGGGTTCCCAATTTTAAAAGAATTCCTGCCAAGATGACGGATCCTGCCGTAGGTGCCTCTACATGAGCTTCGGGTAACCAAATATGAACTGGTACCATAGGCACTTTGACGGCGAAAGAGGCGAAAGAAGCAATCCATAGAAAGATTTGGCGCCGCTCACTAAATTCTGTGGTTAATGATATTTGTAAATCGGTGGTTCCTGTTTGGAGAAGAATCAACAGAATAGCTAATAGCATAAAAACGGATCCCAGTAAAGTATAAAGGAAAAACTGATATGCTGCCTTGATCTTTCTTTGTCTCGAACCCCATACCCCTATAATAATGGTCGAGTAAGGGGTGGCCCCAAAGCGGAATTGACCGATGGTAGTTGGTCGAAGCTCCAGTAGGTAGCCACTCCCTTCTCAGGGAACCGTACGTGAGACTTCCGCATCATACGGCTCCGTCCCGAGCTTCCGTCGTCGGCCCTTGTCATTAGACCACTATCTATGCATGTATTTTCAGCCTGGACTCTCGAATCTTTTGCTTCTCGGATAGTGGCGAACAATGCAGCTTGCGTTGCGGGAGATGCCCGCTTCTCGCCCGAAAGAACCGCTCACTAGCTAGCCGGACTAGTGGGGGCCCTATCTGGAGACATACTGAGAACCATGCCTTTCGAACGCAACGCCCGTCTTCCAAATCAAAAGCAAAATTGGCTCGTTGGGAAGAAAGATGGAGTGCGGCCTGTAGAGCACATGTAAGGCACAGTCGGGTTGCTCACGCAGCGGATCTCTCTCTCTCTCTAGATATCTAAAGATAGAGAGAGATGTGAAAGTAATAGCCTTATGTTATGGCCGCCCCCCGACTTACGGCCTTTACGCTACTACTACTGTGATGTGAGCGGTTCAAATTGGTTTGATCTTTCCCAATTATCCTGGCCGGAACTTGTACGCAGCACTTGTACGGGGGTGCATGCATAAAGGTTTGGAACTCGAATCTTATCTTCATCTTAAGGGCAGGACCCTACCCTATTCTCGAACTCTCTGCCGAGCTTCACCCAGCCCGCATTTCCTTTTGAAGGGGGCCAAAGAAATGTCTCCACCAGCTGCCAACAGTCTTTCTTCGGAATTCTACTGAACGGGTCGATCCTCCCCTCCCGTTTGTTTTAGCAACTTATCCTAAGGTCTCCTCACCAAGAGCTCCCCGGCGACGACAGAGGAACCAACCCGCCTGCTGTGGCGGGGCGGCTTTTTTGTTTCACAATAAGAGACCTGGACGATTATCCCTACCCTCCGTAGCTTACGAGTTTACGTCCATCCCTGGTCGGGTACAGTTTCCTTTCTCTTTCTCCCTTGTAGCCGTTACCCGAATTCGCGCAAGTGTGTCCACACCCCCCAAACTGACTTGACGAGGAATCCATTCTCGCGAACAAACACAACCCCTACACACACCTAGGAGCACCCCTTCCTGCATATTCATACAAGACCCGAGTAGGCGGGTCGAGGTCTTACGAGGTACCCACTACTCGGAGTACCCTCCCAAAAGGAAAAAGATGTGTCTGTCAGGTTCGGTTCTTCTTAGTTGGGTTGGGCGGGTTCGACCAGAAATGCTATGCTTACACACAAGACTACCCCTCTTCCCGAAAGCTTCGCGGGGACTACTTTACGACGACGGACGACCGCCCGTAGGGGGTTTACTGCACAAGGCCCCTGCAGAGGAAAAGCTTGATCCCAGCGAATAGAAGATGCTCAGCTCCGCACAACATAGGGATTGGCACGCTTTCGGGAAGAACATAGAATAGTAGAGGATCCAGCATGCGGAACACGGCGATCATTAGAAATTCACGAATTAGAGATGCTGTAATATACTCTTTCCCATAACTTCTCATACCAGACCAACCCACTAAAATGCAAATAGGGATCAGAAATGTGGTCAATATCACGAAGAATAAAGAGATACCGTCTATACCCAAATAAAAATTGATGTTTTCATAAGGAAGCCATCGAAGGCTTTCCACAAATTGAGATTTGGCCGTAGAAGGATCGAATTGTATCCGAGGAACAGGGGGATACAAAAAAGTAATAAGAGAGGCACATAGACCAATCAATCGTATCGGTCGTATTCTTGAATTTGGAATGAAAAGAGGAGTAATGCTTCCTAGCACGGGACACAGAATAGGACCACTTAAATCAGAATAGCATTCACAGAAATGTTCGAACATTGAGTCGAATTGAACATTGAAGAGATTAGTTGACAACAGTAAACAGATGGGCGCCTAATTCCAATACAATAGGGGTCTATCAGTGCAAGTCAGCTGAGCACCGTGATTGATGAGTGGGTAGGTGCACCTCTCGCCCAGTGGGAAGTAATGAGTCCCGTCTCCCCCCCCCCCTGAATGAAGAAGTAGTGGGGCGCGTATGCGCCTTTATTTAGATTCTTTCTCTTTTTGAATGATTGAGACGAGACGGGAGAATCTTTCTAAAAAAATATCTCTGGCAAAAACGAAATTCGTCAAAGAGATAAAAAAGAAAAAACAGAAAGAAAGGGAAGTTTTGTCTTTCTTTCCAAAGAAACCACTAAAAAATGAGAGTTAGATAAAGAAGTTTCACTAAGAACTAGCACTAGACTTCTTCCCCCCTTTCGACTTTTCCTCTCTCCTTTTGTGCTTCTACCCCGGCTTTTCATTCTGTTTTATCGAGACCCGAGGAAATTTTTCTAAGAATGAATGTAGAAAGGTGAGACACTTTCCCCGGCATACGGAAAAAAAATCCAGGATGACGGCTGTCAAAAGACGAGTAAGGGACGGGGAGGGGGAGGCTCTCGAAACCAAACGAGACTCGAAAGAACATGGGAATTAGCACCATTCCTATGAGTGCTTTTGTCTCGAAGAGCCAACAAAGGGGCTGCCCTCTCGATCGAGCTCGGTTTCGGTTTAGCATCATATATCGATCTGGAGAAAATGTGGATTGGTTGTAGTGCGGATTAAGGAGCAGCTCCTCCATGCTGTGGCTGTGGAGGTGGGGCAGCCGCCGCCTGATAGAGGCAGAAGCCGGGGCCACCGGAGCCTATCTGTGTCGAGTGTGTCGATTGAAAGAGGAGGAGAGACAACTCAAATGCCAGCACAAAAATCGAAAGAGTCGTGCCATTCAAAATGGAATTCGGCCGAAGATCCATTGCTCTATTTTGCATGCTCAGCTCCCAAAATGCAGAGAGACTTTCGAGGGCAGATCCGGGTTGGTTGGTCCGGAAAGTCATGGGAGAGGCAGGCTAAGTGAAATCAAATAATATACTAGTGCTACTATAGAATCTTATGAATCAAGCACGGCACACTTTCTATATCTCCTCCGTCTACAAGGTGAACAGCTTAGCTTACAGCACAGCGTGTTCGCCACCACACCGGCTGGCTGGTGCATTGGCCTTACCGTAATAGGGCCGAGAAGTATGACCCTTCGATTAGAACGCCCCATATCTCGTGACACGCGGAGCGTGGCATTTCCTTTTAGTTAGTCCGTCTAACTTCTAACCAAAAAATGCATTCTTTATCAAGAAAGTACCATTCAAATCAAAGAGTGCATTGCCTCTTTGAGTGAAGAAGAGAAGGGCTTTGTATAGACACCCTTGAACCATGTTCGTCGCCCTAGGCTCACCATTATTTCATTTCATTCTATTTATGGGTTCGAGCTCCAAAGAACATATACATGGTCGGCTTACGTACGTCTCGTTGACCAAACGATAAGGTATACCACGCTCCCCTCTTTCTATAGAGGAGAGATAAAGAAAAAGAAAAGAGATATAGTGATCGTGCCGTAAGACCTTGTTCGTTTCTACTTGACGTTATTTTCCTCGGTTTTTTTTTACATTACATAAGGTAGCTTGCTTACTTAGCGCTTGCGCTAAGGATCTAATCAGAGTCAAACTTGGATTAGAAAAAAAAACCTTTCCCTTATTAGCCGGAGTACACTTGTACTCCTTGATCTTTAGTGCGGATTAAGCCAAAAAAAAAACATTTTTTTTTTCGAAAAGTCTCAACGTCCTCGTTGAGAGTCGCTCTGCGAGACGTCCAGTAGTCTCTGACTTTGTCTTCGAATCGTAAGTTTAAGCCCGTTCCCAGCTTGCCTCGCTCTCAGGTTGGCCCTTCTACTTGACTAAGTAGTATTCTACTCGTGTAGTGGGTGTATGGTCCCGTCCCGCCCATGGTGCGGTCAGCTATGATATACTAAACTTCTTCTTGGGGAAGTTCATCTACAACATCTGGCGGTGCCCTCGTGGGCACGTTCCTCTCAGGGTCGGTCTGGTCTAATCGAAGTCAACTGACTCACATAGAATACGGGGTGAGTTTTCACCGAGCTGATCGCTTGAGTCTATAGGCTACCTCTCCTATCCGCTTCTCTACAAGGTCGACTTTCTTCTTCCTTCAGACCGGGCCAAGCCTTTAGGTTGTTTAAGTAGGTTGGGCTAGGTTAGGTTGATCTTTTGGAGTGATCTTCAAGAAGGGTCGTCGCTCCCTTCATACGCCTTGCAGCTTCATCTAAGTGGGTTTGGGCTAGGTCGTTGCGCTCCTGCCCCACCTCTTGGCAAAGTAGGCTGATGGGCAAGACCCCTCCAGCCGCAATGGTGTGGGGCGTCAGAGGCTGTTGCCTCGTGGCCAACTCGAAGGGGCTGAAGTTCGACGCAGAGCTTTTTGGTTGTTAAGTTATAGCAGCACTGAGCAACATCCAACAGCTCCAGTCCTACAGGTTTCCACTAAAGTGCCTTAAGTAGCCCTCGAAGAGTCCGTTTATTCTCTCCGTCTTCGCTTTCAAAGATATACCGACCGTAGGTATCTTACCATCAGATACCGACAGTCGTCTTCTAACATTACCGACCTTTAAATATCGGGTTTTCATCAATTTCACATAAAAAAAAAGCTCTTTTTATCATCAGAAACAACCTGATTGATTTTCGAGACCTCGTGCATTGCATTACCATAACGAAAATCAAAATGAATTAAAAAAAAAAAGAGAACTCTTGTGATTCGGAATGAACCTTTCTCGGTGGAAGAAAAGGAATAGCGATGGATTCCTATGGAGCATCCAGGAACAAGAAGATGAAATCGGACGACGAATTCTTACATGGTCCAAGGAAATCAAAGGTCCGCTTCCACAATTTCATCTATATCGAATCTTAATATCAGAATAGCTTATATAGTCATGATTCAATTCAGGTCCTGATTTCTTTCTCATTTTTCGGATCTGATTGGAACAATGGAGAAGTAGGAAGACTTTGGCGATTCATAATGAATATCTCGAATATCTATGTCCCAGGACATCAAATATGAATAATGAAACATGAGGAAGAGTAAACCCTGTAGTGACATAGCTGTTCTCCTAATCGACTACAACTCATCATAATGAACATTCTGCTTAAAAACTAATAAAAAAACGACTCGCCAGGCGGTTACCTTTTTTTTTTCATATCTATATCCTCTGCTGAAAAATCAAGACTAAGACAGGAGTTTCGTGGAAAATAGAGCACCTTTATCGGATTAGAACCGATGACTTACGCCTATTTCTTAGGGCGTTTAAAGAGCGTGACTCTACCGCTTAGTTAAAAAAAGGGCCCATTTGATTCAATTCATGAATTAGCCCACTATGAGTTTACTGCATCCATAATCAGAGATATCAAAATATATCTCTTTCTTATTCAAATGATTTTTCTCATCAGCATTCGTGTCTCTGTTACAACACGGCGAAACCAAATGGTTCGAATGAAATCCAATGAGAAAAAATAATAAGTTTAGGCTGTACACCTAATTTTCCTGGGATTGTAGTTCAATCGGTCAGAGCACCGCCCTGTCAAGGCGGAAGTTGCGGGTTCGAGCCCCGTCAGTCCCGACGGATCAAAATCCAATAAAAAAATACATAAATTCATCTCTCCATTTTCTGTGAAAAGGAGTACAAATAGCATAATTTCATTCCAAATGGGGATCCTATTATTATCGATTTTTTGAGTTTTTTCGTTTCACATTTCTCATCAAACAAATATGGGAATTTCCATTTCTTCAACTAGTACCGATGAATGGGAGAAAGACATATGTGGATTAGTACAATTATTGGTAGCATCATATTCAGGATTCCAAGGAATACCGTACCGGGTCTGGCTTTTTTTTTTCGACCCAGTGCAAACAATAAGTCAGAGTCCTATATGTTTCCCGGGAGCACATACACAAATGGAATTTGTACGATACAAAAGCAATTTAACATACTCTTGATTTCAAGTCGATTTTTGGCTCCGTAACTTCGGGATCAACCTCAATGAATTACAAATTGGAATTTGAAACAATCGAGATCATTCAAATTGCACACTGAACTTTTGATATATACGTCCCATTACTAATTCAAGGAAAGAGGATATTAATAAGATCAAACAAGGATCCCATCTCTCTTAGCGAGGGAATTAATCATTTTTTTGAAGTTTAAGGGCCCCTTACTATAAAACAGAACAAACTTTTGGATTTTTAATGAATTTGATGGAATATTTTCTTTTTTTATACTGGGGCTCTTATCATACTTCTTTGTTTTCCAAGAAGATTAGATCATTAAAAAAAGGAAGTTTGCTGGGGCATCCTTTTTTTCCATTTCGCTTCTATTGTTATTCATGATATTTTGATACGAAAAGATATCATCGAGATGTAATTCATCCCATTTCATTTACAGGCGAAAGATTTTTCATCTCTATGGGATGCCGAGTTATTGCGAATTAAAGAAAAATGAAACGATGTTTATTCTCAATCTTGTCGCATTTATTGCTACAGCACTGTTCATTCTAGTTCCTACAGCTTCTCAATTCGATTTCATATGTAGTGAGTTTGAATTGACCCGGTTAGCTAGAAGGTTCCTTTCGCTACCGTCCTAAGGTTCAACCAACCGTTGGTTTGCTTTAACAAGATTTCACGGAAGTGAACCCGACGCGAAGTTAGTGAAACCTGAGCGTAGCTATGTCACGTGAAGTGAAGAACCTCTGCTTCCTTTTTTAGACACCTTCTGGGATTATTCCCCGGAGCACAAGAGCTAGGGTAAACTCGTCAGCTGGATAGCTATAGTACAGAGTTTCAGGGGGGAATAACTATATCGCTTTTCCGGGGGGACCGAGAAAAAGGGAAGGAGATATGGAGCCAGTGAGTGGCAACAGGTTCAGCGGTGCTATCAAAAACAGCGTTCTATGTGTTATCAGAGCCACTCGTCCCTTCTCCTTTCCTTTCAGTCAAGGTCTAACCTCGCGTAGCTAATGAAAGGGAATACCTTAAAACAAAACCGACGAGAAGCCCTGAGAGCCAGCAAGCAAACCCCCCTGACTTTACTCTCTCTCCATAAAAAAAGCCTGCGTAGTAAACTCCTTGTTTTCTTTCCGATAGCAGCCGAGTTTTTCCAGTTTTCAAGTCAAGCGAGAAAGCAAGTGGATCAGACAAAGTCTTTCTGGTTGTCTCACCAAAGAGTACTGCGTGGCGGTATACCTGTTTGTTTGTAAAAGGTGTTTAAGGATATGGTTAAGCGAGCTAGTTGGCTCAAAACAGCTTTCTATGTTAAATGCTGTAGTGTGTCGCTTATGCGCGCCTATGGCGGGTGTTGAGATCGACACGAATCCTTACCGCATCCGATATCCCTAGCAAGGCTCGAGAGACCTCGAGTGATACCTTACTTCCATAGAAGACTAATTCGTCGTCATGACGTTCGGGCAGACAGATTAGAACAAATGTATTTATCCATGTTCTCAGTGTCTAAGCGGATTCTTGTTCCTAAACAGAGCAACTATCAGTTTAGTAGCATTGTGGACGACCCGTCGACAGACGTCGAGAGTGTTTTGGAGAAGTAAGGTATCCTAGTGAATGACCTTTTCTTAAGGTCAGTGTCAGAACAGCCTTCCATCCCTATGGAGGTGGGCCTGAATTGGCGTCCTTTCAGGTCTTCATCTCCGGTGAAAGGTGATAAGGCCCTAGTGGGCCGGATTCCCTTCCATTTGGAAGATGTTTGCAATCGCTTTATGGGATCGCGCGGTTCTTTATGTTGGCTCATTGCTTGCATGATCTTTCTTTTATCTTGTTTTCCCTCTGGACTACTTGACACACATGCGCTGAGTTACTTATGAAAAAGCCGTCTACTCATTTCATTGTTAGCGAGTAGGTGGCAGCTAAATTGAGCCTCGTGTCTCCGGGTACCCCACCTGACCGATATATGAGGCCCGCGGACTCACGTTTTACCCTTTAGAGTTATGGTTGGGCTGCGGGATACTTGGGGGGTCGGAGGATTTACCGGTCACGGGCAACCGTAGAACCAACGAGCATCCCGCAGGCGAGGAACCAAACAAGCGAATAGAAAAGTGAAAAGAAAGAAAGCACCCAACAGAAAATTTATTTTTTTAAGTATACTGATCTTGAGCCTACCCGAGCGAAAGCGGAGTCTCCAGAGATCAATCAACCGGGCGCCTCCAAAGCTGTATCCAAGTTGTAATAAAAGAAACAAGAAAGAATAAGAATCCAACTAGAGAACTGAAGCTTCCCAAGACCACTTACGGTAAGGTGCGCTGGGCACGAATCCAGTAGCCAGTTTCCCTAGCAGGCAGGTCACACGTACTATAACAATCATTTGAAAAAATCAAATAAAATAAACAAACAACAGACTAACTATACTAGCAAACCAAGAAAGCACAAACCTTACTAGATAGGGGCAAGTTGAAGAAGGGTTTGGGTTCCGAGGAGCTACCAGAGCAGGGGGTTTTAACTGCCCTGATAGCCGGGAAGAGCCTTAGACTTCCGCCGGAGTTCCCGCAGGGACAGGCCAAACCAACCCAGGAACTTCACCAGCAAACTCCACACGTCGACCCAGGAGGTGAGGTCTCCCAACGCTGCCGATTGGATGCCCTGAGTCATTTGGTTTTGACGCGTGTCTGTTAGTGAATCACAGCTCGACTTGCATGTGTTAAGCTAAATCGCTTTCAAGCTTTGAATCAGTGATTTGGGGGGATACGGACCCCCCTCGACCGGCTTGCCAAACAGTCGAGCCGCTCGTCATTTTCGATAGGGCGGGCGCTCCCTACCCCTCGCATTGACTGAGATTCATTCTTTTTTAGCCAAGGCGATCGGCCTGACTTTTCTAGAAGGAGTCGAGTACCTTCCAGTAACGGCGAACAAGGGTCCCGCCGGGATTTCCCTTTTTTTTCTGATTGCAGCAAATACTGAAACTGCTTTCGCCCTCCTTGGTGCTCGCCAAGATGCCAGCATGTGATTGGTGCATGATCTCCATCGCTTCATCACCTGATAGACACCTCAACAGAATTCCCGATAAGCCTCTTTTGAATAGCTTACCATCATTAACGATATACCTTTAGGTTGGCTATCTTCTTTAGCTTATTCGCTTCGTATCTATCATCCGGTAAGGTTCCTTTTGTCAGATACTCGATATATGGCTGTCTCCAATCCACTACATCGATAAATGCACATTCTGCTCGAGAGGGCATCCATGTGCATTTTAGACAAGCCTCTTCTCGAGCTTTTGCATCCCTAGCCATATCATATCAGGCTAGGGCCAATAGTAACCTTGTCTTTGCAATCTTCTGTAGAGGTTTACCGGTGTTGTTGTCCCACAGACCTTATCATGAACTTCTTCAAGTCTCTTTGCAGCTTCTTCAACGCCAAGGCACCGAGCTAAGACCCCATCGGACATCTTGTAGTCCAAATTGCCACAACATTTTGTGAAGCATTTCAAGTCTTTCCTGGCCATGTGCACTGACGACACTGATTGCTTTAGTTCTTGAATCACAGCATGTCGAACATCTCCTTCTTTAATGACATCTTCATATAGCTTATCGTTAAAGTTCCATGAGCTGGAGTTCGTCGCTTGCTGATCTTAATGACAGCTTCATCATCTTCGAACTTGATCTTTGAAGCTAGAGTGGCCAAAGAATCAGCATGTCGATTGGTAGACCTGTTGACATGGGTTAATTCCACATCAATTTCATAACACAGCTTCAGCACAAGGAACTGATAAGGTGCTAGGGAAATCTCCTTCAGTGCGAATGTCCCATCTGTCTGTCGAACCGCCAAATTTGAGTCACCAACCACTTTGAACTTCTTGATCTTCATTTCTTTAGCGATAGACAACCCTATCGCTAAGGCCTCATATTCTTCACTGTTATTAGAGCATGGAAACTCAAATTAAAACGATAAAGATGTGGACTCTCCTTTTGATGATTTCAAAAACGATTCCTACACCACCTTCTTCCTTGGCTGTGGATGATTCATCAAAGTATAAGGTCCATTGCCCATCTTCTAATGTTGCAATCTGTTCGAGATCACCAGGAATTTCTTCAGAAAGCTCGATAGGGTCTTTTGATGGGCCAGTAGATCTGCAAAAAGTTGCCCCTTTATCGCATCCTTTATCGCAAAAAAAGGAGTGAAACATTCTATGTCAAATTCTGACAGCTGTAACAACCAGCGCGCTGTCCTTCCCGATAGGGCTGGCCTTGACAGCAAGTACCTTATCGGATTAGCCCCCACAACCTACTTTATCTTGTGCGCCAGCATATAATGTCTTAACTTTTTGGCTGCATATAAATATATAAGCGCTAAACGATTTTTCTCTGCTTTAGTGTATAACGCTTCAGCTTCTTTGAGAATTCTACTAGCAAGCATAGTATATTGGCTTTTCTTGACCATTTTGATCATCCTGCGCTAGCACTATTCCGATAGCATTATCATTAAAAGCAAGATATAGCTAACGTTCCTTACCTGCTATTGGAGCCATCATCACTGGGGCGTTCGCTAAGGTCTCCTTGATTTTCGCAAAGGCTTGTCGATGGACCTCTTCCCATTTGTACTCTACCTTTTTCTTTAGCAATTCCATAAGAGGGGCCGATAAGGCTGCTAATCCTGGTAAGAACCTTCTCAAGTAGGAAGCTTTTCCTAAAAATGACTTAAACTCTTTCGCTGAGGTTGGCTCTGGCATATCGAGCACTGCTTTTGTTTTAGCTGGGTCTACATTCGTGCCTTGTCGATTCACCAAATAACCAAGAAATTTCCCTGATGTTACTTCGAAGGCGCACGATACTATTACCTAGGGGGTTCATCTTCAACTGAGATTTTCTTGATCTTTCAAGAACCCTTTGTAGAGCTTCCGGATGTCCTTCTCCTGTCTTGGATTTGAAAAGTATATCGTCGACGTACACCTCAACATTTATTATAATACATGCATCATATCGTGAAAGATTACAGTCATAGCAGTATGGTATATGTAACGTTGTTGCCCCAGTTTGAGACCGAAAGACATGACACGGTAGCAAAATGTTCCCCACTGGGGAATACTGAGGTTTTATGCATATCTTCTGGCGCCATCTTTATTTGATTGTACCCTGAGAACCCATCTAATAATTCATGCCCCGCTTTATTGTCAACCAAGATGTCAATGTGTGGCAAAGGGAAATCATCCTTGGGACCGGCTTTGTTGAGGTCACGAAAGTCAACGCACATGCGGACTCTGCCGTCCTTTTTCGGGACAGGAACTATGTTGGCTAACCATTCGGGGTATTCCGTCACTACAAGAAATCCTGCCTTTAGCTGCTTCTCTACTTCCTCTTTGATTTTCAAATGTCTATTCGGGCCTCATTCTCCAAAGTTTCTGCTTGACTGGCTTGGCATCAAGGATACAAAGGGATTTTTTTCGAAATTCTGTCTGTGCTGAGTCCAGGCATATCATCGTAGGACCATGCAAAGGCATCCTTGTATTCTTTCAAAAGGTCAAGCCGTTCTTCGAGAGTCAAAGTGGTTCCTATCCTAACCTCTTGGGGTTCGTCTGCGGTCCCTAAATGAATGGGTTGGGTTTCTTCCATGACGGGTTGAGCCTTCCTTTCCTCTGATCTCTCCACCATTTCCAAGAGTGAAGGAGGAGTTTCAACATAGGTTTCTTCCTCATCTACCTGCATGAGGCAGTGATCATTGGAAGGGGAGCTAAGGTCTGCTATTTGTTTTCTTCCTTTTTTTCGATATTCCTTTTTCTTTCTCATCATCACTCCGACACATAAGCAACCCTAGATTTCATTTCATTGCAAACCACAAGTTCCTTGATTACAGACTCTCTGGCCTCCAGGGCCGACTCGACTTCAGAAATGATAACAGACACTGACGGGACAGACTGAAGACCATCCTCCGAAGAGGTTACATTAAACAGGGACTCAACAGACTTGACTAAGACTGGTTCATCTCGAACACTGAAAGACTGAAGCTGAGGAAGAGAAGACCAATTGCGTGGTGCTCCATCGGTTGGGATGATGAGAGTGGATGGGTCTTTTGCCACTGGGTTCGCAATTTTCATGGACACCATCCCTTGTTCCCCTGCCGCACCGTCCTGGGTAAACATAAGTTGAAGCTGGTATTCTTCCTCAATCTCTGATTCAACAGCCTTCCTTTTCTTCTTTCTTCTCTGGATACCAGGTCAAGATCCCTGGTTCTTCCCACTGGTCGATCATTTTAGCTTTCCCCTCATCAAGCTTCCAGGTTACTTTATCTGTAAAGAATATTTATTTAGAAACCCGGCACGCGGTTCCCGCTAGCATCGATCCATGGCTCCGGAAAACCGAAAAAGGGAAAGTTATATCTTTCTTTGACTAATCGCCCATTCAGAGTCTGAAGATATTTAAAAGCTTTCTTACGAGACTCTTATTCTTCTTTTTCTTCTTCTTGTCTTCCAATTTTTGGAGATCTTCTTCCGTAGGTATATACCCCAACCCAAAAGGTGGCTCAATTGCCTGGACATGAATTGGCTCCACGATTCCTTGGTGACGCCGGCCGAGTCCTGATCCGGGGAGGTGGCGCATTGATCGGAACATTTCCCTGACAAAGACATTGTCACTAAAATCGGGCAGGGCTAAATATTCCTTGACTGGTTCTGCCAACTCAATGACCTGCACTTGCTCGAACTGGAATCCTGCCAATTCCAAGTTCTCATCGTGCTGAATTTCTCGCACTGGGATAGGGTCCAGCACCGGCTCTTCTGGATCTCCAAAGATCGAAATTGAATGATTCCCCTGTATGAACGTCGACTTGATGATGCAAAGTGGAGGGGACCGCTTCTATGGCATGAATCCACGGCCTTCCAAGTAGCAGGTTGAAGGAAGTCGGGATGTCTAGTACCTGGAATTTTTCCTTAAACAGGACCGGCCCTGCAGTTCATTCTAAGGCCAGGATGCCCATTACCCCCCTGTGTTGTCATATGCTCTAATGGCCTGCGCTAAGACTGCGAAATCTTTTTGCTGATATCTTAAGCAAGTGGCAGTTCTGAATGGGCACACGTTCAGGGCCGATCCATTGTCAACCAGAACCATTGGCACCCTTTTCCCTGTAGTGATCACTTTAATGTGTAAGGCTTTGTTATGGTTCATTCCTGCCTTCGGTAGATCCTTATCCGTTCAAGTGATAGTCTTTGCCATCCGGATGTGGAAAATTATTTTGACGGGAGGAGATGGTGAAGTGTCCAATGACACATGTGTTTGGCCCTGCATTCTAAGGACAGGATCACGGTGGCTCTTAGATGCCATGTGTTGGGCCTCCTCATTGTTGACAAAATCCATATCATCATTGGTGCCGTATTGATCCAGTTCGTCGGAGTCCATCCACAAAGATGCGGGGAGGGGTTTTAGGTCTGTAGGGTCCGAGCAACTAGGGCTTTCATCAAAGGGTTGAGGAATTCGAGCGAGGGTCAAGGATAAATGTTTCACTTTCTGGGCTTTCCGGGAGTAATTGGAGGGGTTGTTCAGGGGTTGGGAGATTGTCGTAGAAATCATCCCACCGGAGCATGTGAACTCGAGGTGGGGGCTCAATCTCGTCTCCCGGATTCCAATCATGTCTCTACCATCCGTTTCTCCCTTTTCTCCGGCTGGCGTGATAAGGAGAGACGGATCCCAACTCGAAAATGTCGGCTCGATCATGTTTATATTGGCAGGAGGAGGTACAGCATGAGTGGGGAGGGGATTGGTAGTGACATTGGGGCGGTTTGCCCTTGGTGGCTCAATTTTATCTGAATCAATAAGGTCTTGGATGTCATGTTTCAGCCTTAAACACCGGTCAGTATTTTGGCCATTTGTCTGATGTTGCAGTAGGCATTGGCTTTGTACCTAGGAGGAAGAGGATCTGGTGGCGGAGATGGGGGAAGAGGCGTGAGTACACCATGCTTTTGAAGCTTTTCCAAGGCGCGGCGAGAGTTATGCCTAACGGAGTGAAAGTCCTGGGTGTCTTTGGCTTTACGTCAGACAAGACATTGACTTCACTGTTCTTGCTTGTTCCCCCCAGGGCTATCTTCTTTCCTTTTGGATCTGCCTCTTTGACCTGTGATCCATGAGTCCCATTGTAGATAGCATCTTCAATACGAGTGGCTGCTTCAATCAAAGAGTCATAAGTAATCATCCCTTGGAATTCAGAAAAAAGATACGGAGAAGAGAGAAAGGAAAAGGGAAGGAAAATACTGATGCTTTTCTCAAGGCAATCGGAATAGAATGTGGCCGAACAGCTTAGCAAAGTCCCTGCCCAAATTGAGATCTTAGGTCTTCTTTCTTCTCAACATTGAAGAAAGAATGAAAAAAGAAAACAGCAAGTAAAAAAATCCGTAATAATCCCCAGTATAGACTGGTACGATTCAATTCAACATTTTGTTCGTGAGGGCTTGATTGTGTCGTAGCTCTCTCATTCGGATTAGGTTTATCGTTGGATGAACTGCATTGCTGATATTGACCCCAAAAAAGAAAAGGTAGGTACAGCTAGTCCGTGAACAGCCAACCATCGCACTGTAAAAATGGGATAGGTTTTATCTATCATCATGGGGTCCTCCAAAAAAGATCGACTAAATTCATCGAGTTGTTCCGGCCAGTTATTAATGGAATTCCTTGTCGGCTCTCTGTAAAATACTCGTTTGGACGAGGGCTTCAAAATACATCGTAAGCTAAACCCGTGTTGACGAATAACCAACCTGCAATGAATAGAAAAAGTATAGTAATGCTATGAATGACCCAGTATCGAATACTGGTAATAATAGAAAGAAGCAAAAGAACGTTCTCCTGTGCTTCCAGACATGCCGAGCTCCACATATTCTTGTACAGTCAAAAGGGGATCGATTCCATAAAAGATGAGATCTTAAAATGGAAATGAACGGAAAATGGATCTTTGGTTGATCGTAAATCTAGTACCCAGAGCGTCTTGATTGAGAGTATACCGAAGAAGTATAGCTATCCTTCTTCTGACACAACAACGCAATTTCACAATCCGTATCGAAATGAAGCGCTAGAGAATTTCTTTCTTCTTTTCTTCTTGCTTGTCGATGTAGAATCATGTACCATTCAATAGAAAATTCCTCAATTTCATTCCTGTCGTGCGAGACTTTTGTTCTTCTTATTCGAGATATTATGTGTAATTAAAAAACCTACTACTGAATCTAATGAGTTAAAGTCAAGTCAAAGTGTTAGTTGGTCGTTGTTCGTTCCAAAATCGAAAATGTATTCGATACAATTATTTTGACTATTTCTTTAAAAAAGAGTTGCCATATCTCCGGGGTCTGTTGATTCGGAATCACGGGATGAGTAGATGTAACAGATCATTCATCCATTTTTTTTTTATCTCTGTCACTCTATCTTTGTTAGTGCCGTTTATCATTATAATGACTGATGAATTCAAAACGTCGAAATTGGTATTTTTTCTTATCTTCGTATCTTGCTAAAATTGAAACTTAGGTAAATTTTTTAAAAACGATTAAACTAGTTAGTTTGAATATATAATATTAACGTCTCTCATTTAGCTCCTTCATGCCTACTATAACTAGTTATTTCGGTTTTCTATTGGCGGCTTCAAACTCTTTTTCTTATAACCCCAGCTCTTTTGATTGGTCTAAGCAAGAAACATGAATTTTGATGAACAATGAATCAAAATTCATGTTTCTGTGAGATTCATGGTATTCCATAGTTCCTTCCCGCGTCAATTGCCAATTCTTGGTCATTGAGATTCATGGGCAATTTGGATGTTTATTTAGGTTTGGAACTCTCTCTTTTTTCCCCTTTCAAACAAATCTCAATGATTTCCGTTTTTATATTTTGAATCGCGTTAGGTCTAATTCCTATTATTTTGGCTTGATTATGCGTAACTGCATATTTACAATACAAACGCGGTGATCAGTTGGACCTTTGATTAATTAACATCTCTTTTTTTTTTTACCTCCTCCTTTCTTGTTGCTTTAAGAGATAAGGGAGGTAAAATTCAGGTTGCTGGTTCAAGTTAGTGAAGTTATTTCATTGTAATTAGACCTAACAAGAACGGAATCACGCTCTGTAGGATTTGAACCTACGACATCGGGTTTTGGAGACCCACGTTCTACCGAACTGAACTAAGAGCGTTTTCTTATTAAAGTAGATACGACTATAAAGAAAAGGATTCTTTTTGTACCCATGTGAAAGAGCTTGAACAATGAAAGATTTTGTATGTCCAATTTGAATCGATCTCAATGGATCCCTCGTTACTGCCCAGAGGAGAAGTAATAGGTAGGAATGACAGGATTGGAACCCGTGACATTTTGTACCCAAAACAAAAGGAGCTACCAAGCAGCGCTACATCCCTTTCAATTGGTCGGAGGTGGTCATTGTAAAGAATCTATCCCTGCCCAGTTTTCAAAATCGTTATTTCCTCCTTCTTCTTTTTTTCTTTTTGGTTTTTATTTGATTTATATACTCATCATCATCCCGCCGCTCCTACCAACGGTTTCCTTACTTATGAGCAAAAAAAAAGGGTTCTAAAAATCAAATAATCAGCCCTTTCAATAAGCGAGGCTTTCCCGATCGAAATATTTGCATGCGAGAGAGATCCCAATTCCGTGTATCCGGTTAAGCGAGCCCTGCCGCCTCCACCCAGACAAAAAAGGTGAGCGCCGGGAGCGAAAGGTTGCTTGCTTTACTAAATAATAGTTGGCGCGTTAGCGCTTGAGTTTTCAATAAGGGGCGGAGCTTGAAGAAGCGAAGCGAGCCTAGAGTAGCAGCCTATTACTTACTATACTACATTTTGAAGGCCCCTTGACTTTCGAAACGATTAGTCAAGCGCGGGAGCCCTTTGTATATAAAGGTAAGGCTCTTCTGCTATCAATGAAACCGAAAGAAAGACAAAAACCCAGTGCGTTTTGTATAGATCGAGACTTGTTGCAGGATTTTTTACTCATTCCATACTGGGAAGAATTTCAGGAAATCGTTCGATAACACTTCTTCCTATTTCTCAATGATATCCGACGATCAAGACAATTCCCGCGAAACTCTTTCATTTCATACAAGTTTCTTCTTTTTATTCTTACAAAGCAAATAGCATTTCCTATTGATTTGTCCCCTGGACTGGACCTATTCTGATTCTGAATTATCCGTCGCTACGCTGTTCCCAAGGACTAGCAAAATCGAAATAGCGAAATTCTTGGGTCATCTCAATGGGTTCAGAAACCACACGTTTCTCTGGATCATCATAGCGTACTTCCACATATCCACTCAGAGGAAGGTCTTTTCGTAATGGATGACCCTCGAAACCATAATCTGTTGATATACGGCGTAGATCCGGATGATTGATGGAAGAAACACCAAACATATCCCAAACTTCTCGCTCCCACCGGCCGGCTGATGGAAATAGACTGACTACCGGAGATATTCGTGTTACTTCGTCTGCACTGGTTTGTACACGAATGCGTGAGTTATACCGAGTACTCAGTAAATTATAGACCACTTCAAATCTGCGTTTTCGAGAGGGATAATCAACTCCGCAAATATCGATCGAAACTTGAACCCTTGTATAGGTATGCAATTTTAGAAAGCACAACAATTGAAATAGGTAGTCCGTATTGGTATCCGATCTATTCCCATGTTCCGATCTTTCTCTTTTTTTTACCCATTTCTTGGGGAGAGTCTCCCAACTATATTTGAAAATGGATTGGTTATCCATAAAGATAAAGAAAGCTTTCTTGTAGTTCCGCTTCTTGCTCGAAAAATGAAGAAAGACTTGTCGGAAATCGCCGGTTGGGTTGGTCCAACCAAGAAAGGCATGGGAGTCTTTGGGCATTGCTTGGGCCGAGTTAAGTAAAGACTGGCTACCTAGTGATTTACAACCACCCTCACTGCACACTTTCTATATATATCTGTCTACATCCAATCAAAGACGTCCATAGCTGCTCCGCTTTCTTTTCAGAAGCGGCTTTCTCGATACGAAAGAAAAGGCCTAGCCTGCATACATATATATATATAGCATTACATTAGCTGTTGCTTGCTGTATCTTACTGATGCTGCAAGGAAAGGTCTGACTGTACCGCTTTTCAGATGCAAACAAAGTAATCATTCGATAACCCTCTTATTCCATTACCGATTGATTCTAGCGGCGGATAATAGGAAAACCTCTCTCGTGGCCCTTGCCCGTCCTAAAAAAGCCTGGTCTAAGGCCTCTTTCCTACGAAGCCTTGGCAAGTAGTCTCCTACCAAAAAACTCTCCATCTGCGCCCTCACACCCCTACTAGGTTAAAACCCCATTTTCCCAAACCTATACCTCTAAAAAAATGGGGCATCCTCTTATTAGGTAGGTTCCTATCCTTTATCTATCAGTAAATGGATGAAATTCACTCGTCAGAATCAATATACGGAACTACGTAAAATCAGGCGCAGCATCTGAAATCGTTCGTTCACCCGAAAGTCCTCTCTCTACGCTAAAACGCTAAATCATTTTGGCTCTTTCACACAGGAATTTTCGTGAATAAGGAAGTTCCTTCTCGGTTTCGCATGCCAATTGGCAACTGCTCTATTTCGTATCATCCCACCCAGACCTATACGCTATTTCACCAACGATCATCTAATTCCTGAAAAAGGCAGACCCACGGCTGTTCTGGCACATACCTTAAGAACCTGCCCATGCACCGAAATAGGATGACCTAACAATAAGGTCAGGTCAGGCTTTTCCTTCGTTTCACTCTCCGAAGTGGCGTGGCACAAAGCCCAATTGGAAAAGAAAGGGGAGCGGGTCTGAGGAAAAAAGAACCTTCATTCAAACTCATCGCTGCAGGATTTGTTCTCTCATACGGATCAGTCTAGGGAACGTAATTTCATAGCACATGAAAAAGCGAAGCTAGAGACAAAAGATCTTCTTTCTAACTAAAGAGATTCGATTCGGAATTCTTATATGTCGAGACGGTATCAGACAGAGCAATCTGATCAAATGAATTCAATGATCTCGAGACGTCATCCCTCTGAGCGCTAAAGCTAAAGCTGCCTGGTGAATGATAGGAGGGCGGTGTTTATTTGTATTATTATGGTGTGTTCTATCCTTGTGGAGGGGGGTCTTCGTTTAGTCTATTGGTATGGTATTCTCTCAGTCTATTGTTCTAATTAGTTGGGCTTTTCTGCTGGAAGGTATTCTCATGTGGGTGCGTACTGCTCTTTTTACTAGTCTGACTTCTTATCGGTCGTGGCTGATTGAGCAGGTTCGCGTAACTGCGAGACGATTAGGTTCGTCCGTGACGCTTCGGGGCGGTGCCCCGGATCCCTACAAGCAGAGGATGATCAAATCCGCTACACCCACCCTCCGCCCTGATCCTGAATCGACTTTAGACTAGCTTTACATTACGAAATACCGCTCGGGGAGTTCGAGGGAAGAACCCAGAACCCGATCTACGGCCGAATAGCAACTCGTACGTAAGCATACACACTGAGAGCAGAACTCAAAGCGATCATAGCGCTGATCCCCTGACCTACATAGCCATTCTTGCAGATCCGGGCGTTGCGTGGTAGTTTTGCAAGATCTCGCTTTCAGTTCGTAGAGTGGATCAAACATGTGTTCAGCTTGATTCGTTGGTGCAGTCACTTCGTCATCTTATGATTTGAAACTCGATTCCGCTTACACAAACAACGTAGTTGTTGCTTGGTGAGTCCCTTCGTTTGCTTTGTGTGCTCCTTCGGTTTTCTAGTAGCAAGATCTGGTGGTTTGAAGATTGATTGAATCAGTGGTCAGCCTGTGCTTGAACGACGGCATTTCAAGAAGCAACTTCCTATGGTATGGGATGGTCCCCTATTGATGAATCAAATCACTCGAAAGAAAGTAATTTCACCGCTATTTATTAGGCAAATAAATATGATTTGATTAAAAAAGGCGGTGGGAATGGTTTAGCTCGGTTAACAATTGAGCAATCAGGGTAAGGCACCACCCTAGCATCAACTCACCCTTTCGGATAGGATTGGTGGGATGCCGTAGCTTCAAGCAGACAAGAAATATGAAAAAAAAGTCGCTAGCTTTTGCTCTGTCGTATTGTCCGCTGCTTCACTCAAATCCCTAAGAGTGATGTGGAGAGATGAAAGGTTCAAGGAAGCAGGTGATCCTTCGAAAGAGTAAGTACAACGAGGATGATCAAAATTGCAATTCGGAGAGAGGAAGATCGACTAGCCAACCAAAGTGGAGGACCTCCTTGAGATGGAGATCTCGTTTGACCACTTATAGGAATGTTATTCAGCACCAAATGCGTGCAATAAAGCAGTGCGCTAGGAAAGAAAGAGGAGCGGAGGGGGTTGATTCCCAATTTAAAAGCTGAAAAACACAGAAAGAAAAAAGAAGGTCTTGTCTTCAAAGGGGACCAGGTCAGTCATAGCTTCTTTGATCATGCCGGAATGAGGAAGAAAAGAATGCCGATCGTTAGCGAGAAGAAAAAACGAGAGCCTCCGCTCTCTCCACAATATCCTTAAGGACCTCTCTCGTCAGGTGGCTATCGGCCCTATCTATCAACAAATGATATAGGATTGGAATAAAAAAACTCTTCCTTCTCTATGTTGGAAGATTGTAATAATATTCAAATAGGAAGAGGGGAGAAGGCTAAGTAAGCTCCGCCCCCTTACTCTCTCTCTATAAAAAAAGCCTGCGTAGAAGCGAGGGAGAAAGGAATGCTTCTCGCTCCAGAAATACGAGCGTTGAACCTGCGGACGATACCATTCTTCTGGGCGAAGCCTCTTCCAACCAAAAAAGCCAGATGCTGAAAGGTAATCCTTGATCATTTTAGCTGCAGGGGAGGCTAATATGAATGAAAGAAATCAAAAGGTATTCTTTTTCAATACGATTTTCCCGACGAAAGGTTTCAGTCAGTTAGCTCATCATAAATAGATTAACCGACGAGTGATCTCGGCAGAAAATTCTCCACCGATGGAATGAGGACATAGCAAATAAGATCCTAGCTAGAGAGCGGCCCCTTTCGAACCAGAGTGCCTTCACTGGGGGAATTTGTTTGCTTCTATTCGGTATTTGGTTAGTAAAGCTTTGCTTACCTTGAGGAGCCCTTCAGTGAGAAGCCCTTCTTTCTTGGGAAAGGTTTCCGATCAGCGAGCACCCCGCACACAGGATCGTAGGCTGCAGTGGCCGACCAGTAGGTCTTTTGGGCATTCGGATTCGGAAGTTATAGGTTGTTTGCCTGTGACTGGCTTATTGCTCTTATGGTAGGGCAGTAGCAATCAGCCTCCATAGGAGCTTTCATGCGACTCCTATGACTACTCAATCGATTAGCATAAACTAAGGGAAGAGGATTTCTCCCGGTAACCTAGCTCGCTTCGTCGCATTCGGAAGGAGAAAGGTTTTATAAGATTCAAAAGGTCCGTTGAGCGCCTCATGGCTATGTCATAATAGATCCGAACACTTGCCCCGGATCAACTTCCAGATCATAATTGCTCTAGTGAATAACTAAATAAAAAAAAATAGATGGGAGATAGCAGAGAAAGAAACTAAGTATAACAATCTCTCATAGGTTCACTAATTACTTAACTGTTGGCGGGTCTCTTTGTATGTGTTGTCCGGAAAGAGGAGGACTCAATGATTATTCGTTCGCCGGAACCAGAAGTAAAAATTTTGGTAGATAGGGATCCCATAAAAACTTCTTTCGAGGAATGGGCCAGACCGGGTCATTTCTCGAGAACAATAGCTAAGGGTCCTGATACTACCACTTGGATCTGGAACCTTCATGCTGATGCTCACGATTTCGATAGCCATACTAGTGATTTGGAGGAGATCTCTCGAAAAGTATTTAGTGCCCATTTCGGCCAACTCTCCATCATCTTTCTTTGGCTGAGTGGGATGTATTTCCACGGTGCTCGTTTTTCCAATTATGAAGCATGGCTAGGCGATCCTACTCACATCGGCCCTAGTGCCCAGGTGGTTTGGCCAATAGTGGGCCAAGAAATATTGAATGGTGATGTAGGCGGGGGTTTTCGAGGAATACAAATAACCTCTGGTTTTTTTCAGATGTGGCGAGCATCTGGAATAACTAGTGAATTACAACTCTATTGTACCGCAATTGGTGCATTAGTCTTTGCAGCCTTAATGCTTTTTGCCGGTTGGTTTCATTATCACAAGGCTGCTCCAAAATTGGCTTGGTTCCAAGATGTAGAATCCATGTTGAATCACCATTTAGCGGGTCTGCTAGGACTTGGGTCTCTTTCTTGGGCGGGGCATCAAGTACACGTATCTTTACCGATTAACCAATTTCTAAATGCTGGAGTAGATCCTAAAGAGATTCCACTTCCTCATGAATTTATCTTGAATCGGGATCTTTTGGCGCAACTTTATCCTAGTTTTGCTGAGGGAGCAACCCCATTTTTCACTTTGAATTGGTCAAAATATGCCGAATTTCTTACTTTTCGCGGAGGATTAGATCCAGTAACCGGGGGTCTATGGTTAACCGATATTGCACACCATCATTTAGCTATTGCAATTCTTTTCCTGATAGCGGGTCACATGTATAGGACCAACTGGGGCATTGGTCATGGTATAAAAGATATTTTAGAGGCTCATAAAGGTCCATTTACAGGTCAGGGCCATAAAGGACTATATGAGATCCTAACAACGTCATGGCATGCTCAATTATCTCTTAACCTAGCTATGTTAGGCTCTTTAACCATTATTGTAGCTCACCATATGTATTCGATGCCCCCTTATCCATATCTAGCTACTGACTATGGTACACAACTTTCATTGTTCACACATCACATGTGGATTGGTGGATTTCTCATAGTTGGTGCTGCTGCGCATGCAGCCATTTTTATGGTAAGAGACTATGATCCAACTACTCGTTACAACGATCTATTAGATCGTGTACTTAGGCATCGCGATGCAATCATATCACATCTCAACTGGGTGTGTATATTTTTAGGCTTTCACAGTTTTGGTTTGTATATTCATAATGATACCATGAGTGCTTTAGGGCGTCCTCAAGATATGTTTTCAGATACCGCTATACAATTACAACCCGTCTTTGCTCAATGGATACAAAACACCCATGCTTTAGCACCTAGTATAACGGCCCCTGGTGCAACAACAGGCACCAGTTTGACTTGGGGGGGTGGTGATTTAGTGGCAGTGGGCGGCAAAGTTGCTTTGTTACCTATTCCGTTAGGAACCGCAGATTTTTTGGTACATCATATTCATGCATTTACGATTCATGTAACGGTATTGATACTCCTGAAAGGTGTTCTATTTTCTCGTAGCTCGCGTTTGATACCGGATAAAGCAAATCTTGGTTTTCGTTTCCCTTGTGATGGACCGGGAAGAGGGGGTACATGTCAAGTATCCGCTTGGGATCATGTCTTCTTAGGACTGTTTTGGATGTACAATTCAATTTCGGTAGTAATATTCCATTTCAGTTGGAAAATGCAGTCAGATGTTTGGGGTAGTGTAAGTGATCAAGGGGTAGTAACTCATATTACGGGAGGAAACTTTGCGCAGAGTTCCATTACTATTAATGGGTGGCTTCGCGATTTCTTATGGGCACAGGCATCCCAGGTAATTCAGTCTTATGGTTCTTCATTATCTGCATATGGCCTGTTTTTCCTAGGTGCTCATTTTGTATGGGCTTTTAGTTTAATGTTTCTATTCAGCGGGCGTGGTTATTGGCAAGAACTTATTGAATCCATCGTTTGGGCTCATAATAAATTAAAAGTTGCTCCTGCTACTCAGCCTAGAGCCTTGAGCATTGTCCAAGGACGTGCTGTAGGAGTAACCCATTACCTTCTGGGTGGAATTGCCACAACATGGGCGTTCTTCTTAGCAAGAATTATTGCAGTCGGATAATGGCTAGGAGGATTTGAAAGGCATTATGGCACTAAGATTTCCAAGGTTTAGCCAAGGCTTAGCTCAGGACCCCACTACTCGTCGTATTTGGTTTGGTATTGCTACCGCGCATGACTTCGAAAGTCATGATGATATTACTGAAGAACGTCTTTATCAGAATATTTTTGCTTCTCATTTCGGGCAATTAGCAATAATTTTTCTGTGGACTTCCGGAAATCTGTTTCATGTAGCTTGGCAAGGCAATTTTGAAGCATGGGTACAGGACCCTTTACATGTAAGACCTATTGCTCATGCAATTTGGGATCCTCATTTTGGTCAACCGGCCGTCGAAGCTTTTACTCGAGGGGGTGCTCTTGGCCCAGTGAATATCGCTTATTCTGGTGTTTATCAGTGGTGGTATACAATCGGTTTACGTACTAATGGGGATCTTTATACTGGAGCTCTTTTTCTATTATTTCTTTCTGCCATATCTTTAATAGCGGGTTGGTTACACCTACAACCGAAATGGAAACCGAGCGTTTCGTGGTTTAAAAATGCCGAATCTCGTCTTAATCATCATTTGTCAGGACTATTCGGAGTAAGTTCCTTGGCTTGGACAGGACATTTAGTCCATGTCGCTATTCCTGCATCCAGGGGAGAATATGTTCGATGGAATAATTTCTTAGATGTATTGCCACATCCCCAAGGATTAGGACCACTTTTTACAGGTCAGTGGAATCTTTATGCTCAAAACCCCGATTCAAATAATCATTTATTTGGTACTTCCGAAGGAGCAGGAACTGCCATTCTAACCCTTCTCGGGGGATTCCATCCGCAAACGCAAAGTTTATGGCTGACTGATATGGCTCATCATCATTTAGCTATTGCATTTATTTTTCTTGTTGCTGGTCATATGTATAGAACTAACTTCGGGATTGGACACAGTATAAAAGATCTTTTAGAAGCACATATTCCGCCGGGGGGACGATTGGGGCGTGGACATAAAGGTCTTTATGACACAATCAATAATTCGCTTCATTTTCAATTAGGCCTTGCTTTAGCCTCTTTAGGGGTTATTACTTCCTTGGTAGCTCAACACATGTACTCTTTACCTGCTTATGCGTTCATAGCACAAGACTTTACTACTCAAGCTGCGTTATATACCCATCACCAATACATAGCAGGATTCATTATGACAGGAGCTTTTGCTCATGGAGCTATATTTTTTATTAGAGATTACAATCCAGAACAGAATGAGGATAATGTATTGGCAAGAATGTTAGACCATAAAGAAGCTATCATATCCCATTTAAGTTGGGCCAGCCTTTTTCTGGGGTTCCATACTTTGGGGCTTTATGTTCATAATGATGTCATGCTTGCTTTTGGTACTCCGGAGAAACAAATCTTAATCGAACCCATATTTGCCCAATGGATTCAATCTGCTCATGGTAAAACTTCATATGGGTTCGATGTACTTTTATCTTCAACAAGCGGCCCGGCGTTCAATGCGGGTCGAAACATATGGTTGCCAGGTTGGTTAAATGCTGTTAATGAGAATAGTAATTCACTATTCTTAACAATAGGGCCCGGAGACTTCTTGGTTCATCATGCTATTGCTTTAGGTTTACATACAACTACATTGATCTTAGTAAAAGGTGCTTTAGATGCACGTGGTTCCAAATTAATGCCGGATAAAAAGGATTTTGGTTATAGTTTTCCTTGCGACGGTCCGGGACGAGGTGGTACTTGTGATATTTCGGCTTGGGACGCCTTTTATTTAGCAGTTTTCTGGATGTTAAATACCATTGGATGGGTTACTTTTTATTGGCACTGGAAGCACATCACATTATGGCAGGGTAACGTTTCACAGTTTAATGAATCTTCCACTTATTTGATGGGATGGTTAAGAGATTATCTATGGTTAAACTCTTCACAACTTATCAATGGATATAATCCTTTTGGTATGAATAGTTTATCAGTCTGGGCGTGGATGTTCTTATTTGGACATCTGGTTTGGGCTACTGGATTTATGTTCTTAATTTCCTGGCGCGGATATTGGCAAGAATTGATTGAAACTTTAGCATGGGCTCACGAACGCACACCTTTGGCTAATTTGATTCGATGGAGAGATAAACCAGTGGCTCTTTCCATTGTGCAAGCAAGATTAGTTGGATTAGCCCACTTTTCTGTAGGTTATATATTTACTTATGCGGCTTTCTTGATTGCCTCTACATCAGGCAAATTTGGTTAATTTTTTATGTGTTGTATCCGCGAAAATATCATTTCTTTCGATGGAGAAGGGGATCTTCCTTCTTATATTTCTACATCTAGGATCCGACTTGTATCATTGATACTACTAGGAATTGAATCATTATGGCAAGGAAAAGTTTAATTCAGAGGGAGAAGACAAGGAATCCTTTTAGCTTCCTTTGCTAAAGTCCGAGGCCTATAACTCGTTCTGGTGAGCGGGGTTGCCTGAGAACGGCGAGAATGGGGTCAAAAACACGCCTGGGATGTGGGAGCTGATTCGCGCCAACACTTGGAGGAATGAGATAAGCTCCCATTCACGAGGCCCAGAAGGTTGAATAGAATCAGAATGAACAGGTGCCCTTCAGAACTACCTTGGAAAGCGCAGTCGTGAACCAATGCCCAGAACTGCCAAAACCGAGAACTCAGTCACGCGTCTGGTAACCTGTTGAGATCGGGCTACGGCCTCTTTTCCTTAAAAAAGGAAATGGAACGGAATCCTTTTCTTCCCGTCCGAGAGACTCAACTAAGGCAATCCCATGCTGTGCCACCCAAAGAAAGCGCTTTCTTTTTTCAGGCCTCCCGGCAACATTACATGCTAGTTTTGTTGGTGGAGCTGTTGTAGCGAGTCGAGTAACTGACCTTTTGACTTTGGCTTCTTCTTTCTAGCGAGAGTTGCCAAATGCTCTTGTAGTTCGGTCTGCCTTGCCTTCCTTTGAAGCTGCGATATCCCGTTTTGAAGCCACTAATAACGGCTTGGCTCTTTGTTCGACCAGAATTCATATAATATATACTAGTCGGTGAAACTCCCTCTCTTTGAAGCCTACGCTTGCAACTTGACTACTAGGGGGCTCTTGCTGACGGTTGGGGTAACTCGGCTTTACGCGTTGTCTCTAAATCCTCTTTTCCGTCGCTCTCGCAGCCATACACATGCCAACCTTCTTTGTTGGCAAGCAAGCTCAAACTAAGGAATGAAAGTTATGCGAAGGGGACCAGAAATCGGAGGTGCCCCTAAGGGCATCGCAGTGCGTCAGGTTGTTATAGGAAGGGGCATTCGTCTATATCAAGGAGGAAGGGATATAAGCGGAAAGGTCGTACCCACGCCGCTCTATCAGCAAAGGAGGCAGCTAACGTAGTGGTATCCGCTCTTGCCGCAACTAATTCATCTAGGGCAGCTCTCTCAGTTGGTTAGCTAGTGTCATTGGCCTTCGGCTTCTGGCTTTCGGACTAGTAGCTAAGTTGCTTTCGTTTTTAGGGGAGAGCGGAACCAGGCATAAGGAGCTTCAATCGCTATTGGTAGTTCACCCGCTAGGGGAACGTCAGGAGGACGTTGTTTACTTCCACTGACTCTGCTGTTAGTACAGTATAGGAAGTCCTTGTTTGAGTGAGAGCTTCTAGAATGCCATTCCTTTCGCAATAAGAAACTTTAAAGAAAGAATCTTTAACCCAACCTAGTACCTCCGAGACATTTCCCAGATCTTTCGGTTCTCCTATGATTGACTCAAAGGTGGCTTTGCTTATTGGCTTAGCTTGTTGCTCACTACTGTATCTTCATTTGCCTTAGTTGTGTGTGGGATCAACGGAGACACTTGCACTTACTGATCGTACGTACTCACCTTGCTCCTCAATCCGTACTTCACTCACTGACTCATTCATCAGTAGTAGGAGAAGATGTATTGGATGCTATCCTTTCCTTCTTTTACTCTGGCAGTTTGCTTAGGGAGGTTAACAATACCATTATTGCTAAAGTTCCCAAGATCCCTAATGCCACAAAGCTAAGTAATTACAGACTCATTTCATGTTGTAACACCATTAGTACGTACAGGAGTTCAACTGTGAAGATAGACTAGCATGAGGCTTAGCCCTTCCCTTGTCCCCCAAAAATCGAACTGACTAATCGCTAAGAGCTCACCCCGAGTGGGATAACTCTAAGTACGGCATTCAGTAAGAAGTAAGCCAAGTTCAGATAAGGCCCCAACCATTAAAGGAAAGGCTCTCTCTTTGCTTGCATTCTCTGTCGCACTAGAAGCAGGTAGTCGAGTGTGATCTACGTCAATGAATGCGGAACAAAGATAGGCGGATTCCCATTCGTTACAGCTTGCTTGCCCACATGGACAGATTAAGCACCATAGTACGCTCTTCTTCTGGATGAGGTTGGGAACGGTTTCCGAGACTTGAGCAACTATTTCCTCTATGTAAAAGGAATGGTTGACGAGACTCTCACTGGCGGACCTACGATGGGAGACAGAGATATCGAAAGCGTGCAGTAATGAGGTATACTTAGTTGACTAAACCCCTGTTCGGATGCCTGAACAGCTCTTAACTAGAAAGAGAAATAGCCATATAGAACTTGTAAGGGATGAAATTACCATAGTTGCACTTGTTGAAAGGGGATCTAATCCTGGTCATTCTATAGTTGCAGGTGAACCAATTCAAGTGATATCTTTCCCTCCATCGCCATTGGACTCATAAAGATGAGAAGAAAGTCAAGGAAATGATGACGCAATCGCCCTTCGAAGAAGGAAGGTAAAGGCACCGAGATGGTACGCTATTTCTGAGGAGAGTTAGAGAACATAGAGGGCGAAGGGTCGGTAGCTAGGACCAGTAGGAGTGAGTAGAACGTGGACCTGGCAACGAGATGGCCAAAAGCGGAGTCTTTCTCGGGGATCAGACTCAGGTAAATTACTAGCAGAATCCGGGGTAAAGGAAGCCGGATAGTGAGTTGGCGTAAAGGCCATGGGGAAAAACCTTAGCTCAGGAGTTCGTTCTTCTATTGGCGCTGGAAGGGACACTAATCATGGAAGGTCACAGCCCCTATCATCTATGTAAGACCGCCCGTGGTACTCATAAACTCCGATAAACTCCTGTCTGTTTAGCCGTGGAGCCGTAATAGCAGTGAGTTAAAGAAAGTCCCTTAGCTCTCACTAAGGAAGACTTCGTCCACACGACGAGCGAGGGAAGTGACGAATGAGATCTCACGTAGCGGTAGAGGTCCTTAGAAGGTTTAGTTGCTAAGGTAGTTGGCCAAGAGTGGGAAGGAAAAGCCGCCGAATTAGTCCCGGGGGAATCATCAAGGTAAGCTCTAGTCTTCCAGGTTTTGCTCGAGCAGAAAGTCCTGTAAATTCTTTCCTTCGAGTTTTCTTTTCTCTTTATTCCCGTATAAAGTGGCCGCTTTCATTGTCAAAGTAGGCGGGTGGGCCTAGGGCTCCCCCCTCGTTACACTCCTTCCCCAAGAACAGCAACTCCATCAACAGGAAGAGTAACATAGTCAGAATCGCCATCATAAACAAGAACAGCAAGAAACTCCCCAGACCCAGACAAGGAATCCCTAGAAGAAAGGACATCTCCAAGAACTCTCTCTCTATCAGAAACGGCATCCCCAGAATCAAGGGAATCATCAACTACGGGTTCTATAGTATCGGCTGAAAGAGAAGGAGCTCTAGTATCGGATGCGGAAATCCCAGTCCCAGGTGAAATGCCAAGGCGGTGATGCCAGCTAGTAGACCAGCCTACCTTTCACCTGTGCAAAGAGCATAATACGTGGCTGTTTCAGTTCAGGGTCAGATTCAGAGTCCCTTTCTGTTCTTGGTGAGTCTGTGACTGGTGAATGCGATTCTTTGCCCCTTGTTCCTGATAGGGATTATGAGTGCGATGCCGATGGAGGCCTAGAAGGAGTAGCAGCAAGGGACGAACTCGGAACCGGCTCAAGCCATAGTCGATAAAGGCAACTCCTCTTCCCTTCGTAAGCACTGGCTATGAATTCCCCTTCTTACACCATCTTGGCCCTATTCTATTGAAGCGCTAACCTAGACCGCTACGTGACCTGAGTGCCTTTACCTTCGTGCTCCTGTCTTTCTTGCTAGCTTGACCATCACCAGCGACCTCTACCGCTACGAAGGCTTACGACTTTTCCTTATCACTCCAGTTACGACAGTTGTCTATCCTTCCTTACAACCTTCTATGAAGGGTTATAGCTTTACCTTACTCTACCGGTCGCATTCCCTGATTCCATTCCTTCTATTCATTGGTCTTTCCCAGCCTAACTGCCTGAATTCATTCCTATAGGGGCATGATGACTTGCTCCGTAATTAGTCTTCCTTTCCCTTCTCCAGTTAAGGTAGCTTTTAACATGGCATTCCTTTGTGCTTGAAGCAACTATTGAACCATCCACCGCCTATATCTTACCGGAAAGAGGTACTCCTGCCCTTGAGCTGTGTGAAAGAATGGCCCGAGGGCCTACTTGCCAATCAATTCCCCTTCCTTCATTACCAACGACCTTCTATCTTCGAAGTATCATCCTCTCACTCACAGGTGACACTATATTAGCAAAAACAGAAGATGCGAGAAATGAAACTCAAATAACTCCCTGGGCCAATTCCTCAAACCTGGAAACAGAAACTAATGGACCTTCTTTCATAGTTGCATCCTTCAAACCATCAAAGCTAGATTACCTTCTTCCATTCGACTTCGTATACTTTGCCTGTAGTACGTTGCAGTGACAACTGGTTCCTTCCCATTGGCAGGGTTCACTTCAATCGATCATTCGGCACTTCACTGGCTTAAGGCTATGGAAGAGACTGCCCTTTCTGCCTCACCTATTGCTCCAGACTCCGACCCTGCAACAGCCTAGGATGCGTCACCTTCGTCCCCAGCAGCATACCTTTCTGAAGAATTAGCTCGACTGTAAGGAGGCTATAGTGAACTTCTTCCCGGGCGTGTGTCACGACGACTTTCAAGTCGTCTCGCTACTTTCTCAGGTCCTTTCTTTCCGGTTCAGAGGTTGAAGCTTCATTAGCGCTTCTTTCCGATTCAATTTCGGAGGTGAGCTTGAGGGCTTCTAGCTTTTATTGGCTAAAGAGTTAGGTAACTGTGAGAATCAGAGCCATTTATTCCCTATAGAGTCTTGTAAAAGTGGTATGGGAATGTGGATTCTTCTTATCGTTCGCGCTTTCCACGAACACCATCTACTAAAGCTGCTAATTGACGGGCCTAGATAGCTTTCACCAGCCGCTGCCATAAACCTCCTTCAATCCCTCCTTCGGGAAAAACCTCACCATTTCCAGACAAGGAATGGCACTCTGAATCTCCAGAATCAAGGTATGCAGAAAGGCTTTACGAAGTCGAATTAGTAGCTCTGGTCCCCATAGCGCAAGCCCATGGAATGAATATAGTAGAAGTACCTCTTGCTGCTAATATAATATATTTTTGAGTCTTCCTAGTCTCAGGGGACTTATTCGAGTGGAAAGTCTCGCTGTGATCTTCTTTGTCTCAGGGAACTAGGTCTCGATTTATGTAGGTGGAGCTTGCCTATCTTCCAACTAGCGCTATCTTTGTATGTACGCTTCGGTCCCCCTTCCCGTCGATCGAGCTTTGAAACAGGCGCATACGCATCACCAGGAAAGCCCCTACCGGCTCAAGCCACAAGTAATAGTGACTCACCACCATGAAAGCAGCAACTTACTCTACTCGACTTGTACAACAAAACAACCAATCGCCGTGAAGAAGACTATTTTATATAGCCCTGACTTTTTCTCTCAAAACAACTTGACTTGTTGTTGACGAAACCAAAGAAAAGCTCTGTTCTTTCGTCCCTAGAATAGTCTACTTGGGTCTAGGATCTCTGGTCTCGAAGATCGTCTTATTAGAGGAATCGAAAGAAGGCAGTCAATCGAAAGCGCCACTCATAGAAGCCCGACCATCCTCCCTTTTCTCCCGATAAGTTAAAGCAGAAGTTGATTCCACAGTTGTTTCCTCCTTGTTGTTGGATTCCCCATTGGTGGATTGGATTACAAAAGAAAGTCCGTTCCTGAAAAAGATCCTTCCGAATCAGAATGATCCGTGTGAGAAATAGGCTCCGAACAATAGAAGCCGTAGGTAATCAAGAAAACATTTTGGTGGGATAGTAATCCTAGCGAACACAGACGGGAGTGATTTGCCGAATCCCCTTGTCAAACAAAGGAAAGCAAGAGCGGTATGCGATTGAAGTTTCGAATATGAAAGATAATAAAAACCATGAAATCAATAAAATATTCAATGAGATAGAGATATTGAGAAAGAGGGGTCGGAAAGGGCAGAGCATATGTAGCTCCTGATATAGGATAATTCCAGATAGTGTAGTTATGTCGGACTCCCTTCTCTTTTATATGTGGGTCTATCTCGGCTGCCAGCATGTCTAGTATCTTGGCAACTTTCCTTCTCATGCCCGATCTTTGCTCATACCAATAGACTTTGTCTGTCAATGCTATATGTTCATTGGAGCAGTATACTCCTCGATAGTAGATGTCATATCTATAGTATCGAATGTGAAAGATCGATAGTAGGGATCCCAGAACGTGCAGAGACGGTAGGTGCAGGGAACGGAAATACATTCTTTTTAAAAGAAACGACAGCTAAGTTTTCCTAGCTAGGGCTATTCAAAGCATCTCTCAAGGTTAAATCGAATAAAGTTTTCACATGCCTCTCGTTCTTTCTTTCCTCCCCTCGGGAAGTCAAACAGCCAATAGCCCTTATCCGCTCTTTATCGCTTTGAGCCTCTGGTATTTCTTGTTTATGGCCTGGAGCCTGGAACCCCTTAAATCAGTTAAACCTCACTCCGGCCTTGCTTTCGTTAAGAGTTCCGCCCTTTGGTGGCATCGTATAGTAAGGTGAGAACTTCTTCGAGGCCCCGTCGTCTAGGACAGAGAGGTTGTACGTATAGAGAAGGAAAGTCTATTTTTCCCTGAGTCTAGCTAACTCTAACCCAAGATCAATCTTGAAGAGGAATAAAATACCATAGTAGGCTTACAGCTGTTCAATAACAGCCTCCTTCAGCTAAAGAATTTACAGCCTCTCCTGCAACTAGGACTGCTAGACTTTCAGCAGCTCCAGAATCTATTGATTTTACTGGAGTTGAAGCTAGAAGAGGCCTTCCTACTGAATTAGCAGTTGAAGAAGGAATGCTTTCAAAAAAAATATTACTGCTACGATTTTTATTATGTTAGCAAGGCTAATAACAGCAACTGCAACTAGTTCATTTACAGATACACTACACTAGTAAAGAAGAGAAAGTATTTACTTAAAGCTACTAGAGCAACTGCGAGTATTTCATTTTCCAGATTCGGGAAGGAATACGAATGGTTTATGCTTTTGATTATACTGTTTACTTTGATGCTAGAAGAAGAGTTTGACTTTCTACCTCTACGGGGGTACACATTATCTTGCCTATTCTTTCCTGCCTTAAGGTGAGATAAGTAAGAGACTCTCTTGGGTAGAAAGGAAGCTTACTAGGGTCAAGGTTTTTCTTATCCCTGTAGTAAGCAAATTGGCTAGGTCTTCGACCCGCTCGGTGCAGGCTGTCAACCGAGCTCCGCCTTAGGCTAAGTTATCCCTTATCTTATGTGTTCTTACTCCTGCTTTTCTTAGCCCGTAGTTAGGGAACTTTCTCTACGCTTCCCTATAAGTTAGAGTCTATTCTATGCGCGAGTGCTTACCGTTTATCGGAAGCATTGAACTCTCGTAAGATAAGAAGGTTTTTGAACTATACTCGAAGGTTTCAGGGTCCCTTGAGACTCATTCATTAGAACCAGTAGTTTCTTTACCTACCCTATTTATAGACATTAGATAACATATTATGAGATATTATATGAGAGATATGATGAAACATTAGATGAAAGGTCAGATAATAGAACATAGAAAGTCGTATATGTGTTATAGTATTGTTCTTTATGTATTATATATGTGATGTACATAGCGTTGGATTACGGGATATATCCATAGTCCTTACCCTTCTTTATAGTCTTCAAGAGTTCGGCGTCTATGGTTCCTTCATTTATCAGCCTTTTTATTTTGCGCTTCAGGGCAAAGCAATCTTGGATCTTATGCCCCAGCTAGCCTTTGGGCTACCAATTGCCGTTTCAGTTTCCTCTGGTCTCGTAACCACTGGACTGGACCACTTTTTCTGGTTACGGACTGGCCAGCTAACATACGAAATGGTGCGGCCCTCGCTCTCCTCTCAAGACTGTCGAAGATAGCAAGGAGACTTTTCAATGAGCCCCAGGGTAGAAAAGCTAGCTCTTAGTATCATTGGCATTGGGCAGGTGAACCTGTCTACACAACAACTCTGACTCTACCAGAGGATCTAGTTCCACTCCTCCGGTATGGAGTCTTTCCTTGGCCTTCTCTTTTGAGCTTCTTGTAATCAAGCGCGAATCAAATGAACCTCCATCCTATCTATGGGCCTGTACCTAAACTCTGAAAACGGGAACCTCTATTGTCGTCCCACATTCCAAAATGAAAGCGGTAACTCTAATTCCGTTTATCTCCTTAACAGTAGAGCCACTCCCATTGAGGCTGAGTAAAGAACTGAAGCTAGCAGCTCCCCTTGTTCTTTCAACCATTTTTCCATTTCAGTTCTGGCTTTAGGGGAAGGAAGGGCTGTGGCCTGTTAAATTAAAAAGGCTGTCCTGGGTCGGGAGAGTCTTCAGCATATTGGTCACAATCATCAAAGACCTGAACCGGAGGTGCTTGAGGTGCAGTAGAAGGAGCTGACTTATTGATGGCCCGGTTCAAGCTTTCCTTTTGGGCCAACAGAGCCTTGAGAATGTCGAAAGTGGTTGGTTCAGGCGGAACCGGGATTTCGGGTTCATCTGACATAGTAGCTACAATGGGAGATTAAGAATTCGGGGGTGTAACTTCTTCTACACGAACCAGTCGGCGAGATGGGCGGACCCAGGACGGTTCAAGGGGAACTTTCTTGCGGGATGGAATGATGTTAAAAAAACAAAAATCACCTATCTCATAGTGTTGCTTAGTGCTCAGGTGCATCCTACTGGGTGTTCAGTAGTTCTATGGCCACTACATGATTGAATTTAAGCTCTAGTAGGACAAGTTAAGGTTCCCACTGCAATGGGGGCTTCAAAATATACCTCCCAGCCCTTCATCCCTAGGACGTAGGACTGGTCAAGCGGTACTATGCACTCCCACTTTGGTATACCCTCCTAAGAGGAGTACTTGGCAGCTGGTGGTGGGTTTTGGGGATGGTATGACTCGGCTCCCTGGACCGTAGCAACCAATACTTCCCACCGGGTTTTCCTATTTCGGGACTATATGCAAGATGCAAATGCATGCAATGCTTAGGTGTAGTGAGGTGGTGTGTGCTTATTGAAAATAGGTGAACCCTAAGTTTCTACATATTCGATTTTGAACAAAGGAAACAAGAACAATGGGAATGTTGGTTCATTTTCAAGTCAAGCTATTGAGAAGCCAAAAACCATAGATTTGAGGCTTCTATTCCCCAGTGGAGTCGCCAGCAGTAGCGCCCGCATTTTGTTTGGCACCGCTTGCCACATCATCACGAGGCCACAAAGCCCTATCAAAAGAGGAGAAAAAGGGGTTTAGAGTCGCCACCTAGGCATAGGGCCTTAGGACTCAAGAATTTGACTCCGAGTCTACGAACCATTGGTCCGGGTAAGGCCTTCCTTTATATATTCCAGTATAGTAGCGGGGCGTTAGCGCAGGCAAGAAAACGGAAGAAGCAAGTCATTCATTTTACTGAAAAAAGTCAGTCATTCAGAATTTCGTATTAAATAAATATGTGACGATTTTTCTTTAAGTAAGAGATTGGCCATCGCCCAAAGGCGGCTCATTGAGCCGGTCATCGGTTGCTAAGAGCCTTTCCTCACTTTAGAAGAAAAGCCACTTGATTTTTTTATTAGTAAGGGGACGAATATTCGTTGTATATCTATATTGGACTTTCGATTTTGCGTTGTTTTTTTTCAGTATATATAATCCAATGTTCAGTGAGATGACTTTCCTACTGACGGAATCGCTTGAATTAGTTGAAGGAAAGGAGGTGGCTGGTCTCACTGAACATTGGAGAGGAGAGTTTTGACAGCGAGGGAGGCAGGGGTGCGTCTGCTGGTATCGTATATAAGAGAAAGGCTGCATTTAGGAGTGATCTTTCCCTCTTCTTCCAGTGGTGATCTCACTTTCGAAAGAGAGTCTCGACGTGCTTAGTAGCGCGTAAACAGAACACGTAGCTCCATAGCGGAACTAGTCACTGGCTACAGGTTTCTTTCCTACCGGACCGGAGGCAGCCGAGAATGTTATGTCAAAAGGACCAACGACGATGAAGGAGAAGAAAGAAGGAGTAGGAGCTAGCCTGCCTTTTTTTTATAAGAGTAGGGGCGGAATCGAATGATTACGATCTCGACAATGAGACAAAGCCAAGAGGGGAGAGCACTTAGACAATTCACTTTGAGTACAGGGAAGTCTGCTGGTAGGAATTCCTCAGGGCGTATTACGGTTTTTCACCGAGGGGGTGGATCGAAGCGATTGCAGCGAAGAATTGATCTGAAACGAAGCACTTCGTCTATGGGCATTGTAGAAAGAATCGAATATGACCCTAATCGTTCTTCTCGGATCGCTCCAGTACGATGGATCGAGGGGGTCCGCCAGAGGAAATGCAAGACGATAGAGGAGTTCGCTCCGCCGCGTAAGATCCTCGAACCTACCACGACCACCATCCGCGGCCTATTTTCGTTCTCTTCCCCGCCCGGGAAGGTGGATCAAAGAAAGGTAGCTTGCTTCTCTCCTGGACTGATGGCGGCTTATGTAGTGGTCGGCCTTCCTACCAGGATGCCTCCTTGGTCGAAGAGCCCCTTTACTAGTACTAGTAAGGGCGCAGGAAGCAAAAAAACTTGCGCGAAGGACGTTTTCTTCTCTGCCTTCTCCTCTCAAAAGACCAAGGGAGAGACTGCATCCCTTTCCTTCGGTAGCTCTTTTGGTTTCCCAAGGATAGCGGTAGCTGGGGCAAAGCCCGCTTTCTTCGCTCCGCGAATGAGAGATAAACTCAGAGGAAAAAACACGTTCTCTCTTTGCGAGGTCCGAAAGTGGAGAACGCATAGCATTCTCTGGGCACATAGGATTAAACGTAAAGCTGCGCTTTCTTGGCGGAGTTTTAGGCGGCAAGAGACTTTAGGGCTTGTTGGAGGTGCTGAGCATAACGAATCGAAACCAGAGACGGATCAAGGTAGCTTGCCTGCCAAGCCGATAGGCGAAGGGCCGAAGGATGGAGCGTGCAAAGTCAATCGTGCACCTGTCGTGTGACCCGTTGGTCCTAAGCAATGTCTTGCGCGAAGCGACCCACCTAGAAAAGCTCGCCTTTATGTTAGGGGGGCACTAAAATGGAACTTCGATCGGATGCGGGTATCCAATCCCGCCGCTGAGATGTCAAGCGGATTCCTGGGCGTTGACGAATGGCCGGCCACCTTTTACGTTAGAAGAGCAAAAGGCCCGGGGCATAGCTGGATGAACCAATGTGAATGAGTGTAAGCTTCGTGACCCGAACACGATTGGTGCTGACCACACTAGGTGCTACCGTGGTAGCAAGAGAGGCCAGGCGGTGACAATTGAGAGGTTGTCACTGAGCATTCCTAGTCACACGGGAAGAGAGGTCAAATGGCAAGGCCATACGCCCGTTTGGCTCCTCGCGGAGTATAGCTCACATCCAAACATCTGATTGGGGAACGGGGCAACGCCCATGAAGCTCCGGCGGAAAGGGAAGGCCTGCCAGGCCGTATGCCCATGGGTGCAGGATTCTTCGAAAAAGCGCGGGCTGACTCGGAGACCTGGGACCTTGGCTTAGCAACGAATGAAGGGGAGCTCTTCGAGCTTTCTCCGCCAGTGGCTTATGTAGTGGTCGGCCGGCAGAAAGCTCGCTAAGCTTCGCTTCCCTCCCCCCCCTTCCCTTTTTCAATGAAGTGGAAAGTCTTCACTTAGTAGTCGGCATTCTATAAGCGACTTGTCGAGTCTACGAAGCTTTGCTTCTTGTAGTCGGCCCGTAATGCCTCCCTTCATTTGCTTGCCTCCTTCCAGCTCAGAATGCCTAATGCCTATTTTATCTATTTCTAGAAGCTAACCCTTCGGGTCTCGCTTCTGGCGCAGGGGGCCAAGCATTCTGCCAGACGTCCCGGCCTGGGAGCCCCGAAAGCCTTCAAAATGAAAAAGCGCTACTTCAATGCAGCCTTAACTACAACTACATTACGCAAGCTCCACCAATACTTATACCTACCTATAGAGTCTAAAAAGTACCAGTGACGGTGACTTTCTAGGTTGCTGGATTCAGTCAGCTAAACACCATCAAACTCATATCAACAAACAACATGTCGTGACCTGTTAGGTTTGGTTTACTTTGTAATGAATCTAAACTCAAATAGGCGGCCTTTATTCAAACAAAGGGAACCGAAGGTTTCGGTTTCCTTGGTACTTTTGTAGTACGACTGTTGTTGTACTCTTAATATGTTGTAGCTGTACAACAGAATGCCGTTCGCCTTTACTTTAGTATTGAGTATTAAGTAGCTAAGTTGACAAAGGTGAACAGCCCCCTCTTCTTTATAGTCGTAAAGGGCCTCTCAGAAAAGTAAGGAAGGAGGCATTCGAAAGGCCGACCACTATATCATAGGCCTTCCGGTGGGAAGGCCGACGACTACACGGACTCTATACCAAGTCATGAGCGATAGCGAAGCCAAGCCTTCGCCTATAGGCGAAGGGACGAAAGCCCGACAAAGGCCTATGATATGATATAGTAAGAAAGAAAGTACGAAAATCAGTATGTTAAGGTTACGAAGTAACTTAGCCGTCTACAAAGGGAAAGGCGTCGGTACGGAGTCACGTCAACTGTGGATATATACTAGGTAGGCTAGTTGGAACGGAGTCTTAAACTATGGACCGAGACTACACTAAGGAACAAGGAAGCTTGACTGAGCAAAGAAGTCAAGGAACGAAGCAGTTTCTCTAATAATAGCCACAACTCTTTATTATAGTTGGCAAGGCTTTTTTTTTGAAAAAGTCTTTTTTTTTTCTATTTAGAGAGAGGGGGCTTTAAGTTCTTAGGAAGAGCCGTACGAGGCAGCTCACGTACGGTTCGGGAGCCGAGCCCCAGCACAGGGACTTAGGGCAACACTTATTTAATAGCCAGTCATCAATTGGAAGCGGGCAAGATGGTGATGAATTGCGATTGGTCCAAACCTTCGACCAGCGACTTATTGCGACCCGCCCAGAATGGCCATACATACTAAGACCTTATTCACACAGCGAAGAAAGGCCGAATGGAAGGGGGCAGTCAGCTGGCTGCTTCTTGGCCACGCCCCCCTGCAACTAGATACGAGATACTTGATCGAAATTCTAAAATAGGAAATTGCATACCATTCGCCGATATACGTATAGGAACATGGGTACATGATATAGAATGTCATCCAGGTCAAAGCGCAAAGCTGGCTCGAGCCGCAGGAACTTTTGCTAAAATAATGAAGGAACCTGCACCCCCTACACTCTCTCTTAGGCTTGTGCGGCTACCTTCGGGTGTTGAAAAACTCATTGATTCCCGATGCCGAGCTACTAAAGGAGGTAGACCTTCGGTGTCACCTTGAGGGAAGCCCACCAAAGCGGGATTTCGGGCAGGGGTGGGGAAAAGGAGAAATGAGTTCATGCCACGACGATCTATATGGAAGGGCTGTTTTGTTGATGCATTCCTGTTGAGAATGAAGAAGAAGAGAGATCCTCTTTTGAACAGGAAAATTTGGTCACGTAGATCTTCGATTTTGCCGGAATTCGTTGATAGCTCCGTACGAATTTACAATGGAAAAACTTCTGTTCGTTGTAAGATCACTGAAGGAAGGGTTGGTCATAAATTTGGAGAGTTTGCTTCGACACGGAAACGAAGACTTTCGAGAACAAATATTGGACCGGGAAAAAAAAGGGGGATAAAGTCAAGTCTAAGCGCATATGGCACGAAAAGGAAATCCGATTTCGGTAAGACTTGATCTGAATCGTAGTTCAGATTCAAGTCGGTTCAGTGAGGGCGACCGCGAAAGTCACCGAATGGGTCAGTCTTTTCCTTCAGTTTGTCCTATATTGAAAATCAAAAAAGCGTGGGAGGACATTGCGGATGTCCAGGACGGACACGACTTCTTCTAACGCTAGAAGACCACTGGAAGACACCCGGGACCAGAGCATGTCGTGAAAGAAGCACACTGGGCGTGCTTCGACCGTGTCTCCGGGGCACAGTTGAATGTAGATATCATGAACGCGAGGTGCAGGATACCAGGCCGAGAAACCCGGGCAACCACTCCCCTATGTGCTGATCGCTAGCGCATCCAGGGCCCCGGCGCCCAGCTCCGCTGGAGAGGCCTAGCCTGATCTGAGAAGTGCTAATTCGGTTCGTCTCGACTTCATTCAAGAACGCCGCCGCCCCTGGAATCAATAAGAAAACAAGTGCTAAGTTTCAGATCAGTGAATAAACCGAAACGAAAGAAGAGACGTTTCTCGCTCGGTGCCTAAAGCGCACTATGCTCCCCTTCAACAAATGAGAGTTTTCGGTGGAACCGGTGAACCACGCGAGCAGGTTAGATGCGTGGGACAGAGGGCTCGTAGTACCTGCTAGCGCTGCTATGCAGTGGAAGGGAAGGAGCCTAAATCGACCCCCTTCTTTCTTTTTTTTTCAAAGAAAAAAAAACCGTACAAAGAGATTAGACTCTCGGATGAGACTAAGCAGCCACCGACCGTTCCGACGCGCCCCTGACCTATCTTGATTAAGACCGAAAACCTATCAAAAATGGAGCCTAGTTTAAGCTGTCAAACAAATGATAGAATGGAAAATTCTGAATATCCACTAGTAGGGATATGGATGGAGTCTCTCTCAGTAAAGAGAGTTGTAGATTCGTAGGAAAGGAGAGGAGCGAAGCAGCTTGACCGAGTTGACGAGGGGAAGGAGCAAAGCCACTTGACCGAGTTGACTCGGGGAAGGAGCCGTCGACGAAACTATTAGTAAAGCGCTAACGCGCCCCTGCCATCTTTCTAAAGCAACAAGCGAGAAGTTGCCCCTTTTTCAATAACAAAAAAGGAAAGAGGGGCCAACTATTAGAATATTAGTAAAGGCGCCTTAGCCTATCTCTCGATATAGGAAGGGGCCTTTTCTTGCTCGTTAGCGCCCCCTTACCCCTAAAAAGGTTTTTCATAAAGTTGTCTACGCCTTTTGAAAACCTTACTCTTACTACTAATAATAATGAAGGG
